# Supplementary material for: (E)-4-[(4-Diethyl­amino-2-hy­droxy­benzyl­idene)amino]­benzonitrile
Source: Acta Crystallogr Sect E Struct Rep Online. 2012 Feb 29;68(Pt 3):o904–5. doi: 10.1107/S1600536812008082 (PMC3297948; doi:10.1107/S1600536812008082)
Supplement: Supplementary file 1 [file e-68-0o904-sup1.cif]

##############################################################################
#                                                                            #
# This CIF contains the data in a paper accepted for publication in          #
# Acta Crystallographica Section E. It conforms to the requirements of       #
# Notes for Authors for Acta Crystallographica Section E, and has been       #
# peer reviewed under the auspices of the IUCr Commission on Journals.       #
#                                                                            #
# Full details of the Crystallographic Information File format               #
# are given in the paper "The Crystallographic Information File (CIF):       #
# a New Standard Archive File for Crystallography" by S. R. Hall, F. H.      #
# Allen and I. D. Brown [Acta Cryst. (1991), A47, 655-685].                  #
#                                                                            #
# The current version of the core CIF dictionary is obtainable from          #
# ftp://ftp.iucr.org/pub/cif_core.dic.                                       #
#                                                                            #
# Software is freely available for graphical display of the structure(s)     #
# in this CIF. For information consult the CIF software page                 #
# http://www.iucr.org/resources/cif/software.                                #
#                                                                            #
# This file may be used for bona fide research purposes within the           #
# scientific community so long as proper attribution is given to the journal # 
# article from which it was obtained.                                        #
#                                                                            #
##############################################################################
data_I
_audit_creation_method     'SHELXL97'
_chemical_name_systematic
;
(<i>E</i>)-4-[(4-Diethylamino-2-hydroxybenzylidene)amino]benzonitrile
;
_chemical_name_common     ?
_chemical_formula_moiety     'C18 H19 N3 O'
_chemical_formula_sum     'C18 H19 N3 O'
_chemical_formula_iupac     'C18 H19 N3 O'
_chemical_formula_weight     293.36
_chemical_melting_point     ?
_symmetry_cell_setting     monoclinic
_symmetry_space_group_name_H-M     'P 21/c'
_symmetry_space_group_name_Hall     '-P 2ybc'
loop_
    _symmetry_equiv_pos_as_xyz
    'x, y, z'
    '-x, y+1/2, -z+1/2'
    '-x, -y, -z'
    'x, -y-1/2, z-1/2'
_cell_length_a     15.361(3)
_cell_length_b     12.118(2)
_cell_length_c     8.7317(14)
_cell_angle_alpha     90.00
_cell_angle_beta     100.717(4)
_cell_angle_gamma     90.00
_cell_volume     1597.0(5)
_cell_formula_units_Z     4
_cell_measurement_reflns_used     1646
_cell_measurement_theta_min     2.154
_cell_measurement_theta_max     22.629
_cell_measurement_temperature     295(2)
_exptl_crystal_description     'parallelepiped'
_exptl_crystal_colour     'yellow'
_exptl_crystal_size_max     0.42
_exptl_crystal_size_mid     0.35
_exptl_crystal_size_min     0.10
_exptl_crystal_density_diffrn     1.220
_exptl_crystal_density_meas     ?
_exptl_crystal_density_method     'not measured'
_exptl_crystal_F_000     624
_exptl_absorpt_coefficient_mu     0.078
_exptl_absorpt_correction_type     multi-scan
_exptl_absorpt_process_details     '(<i>SADABS</i>; Bruker 2001)'
_exptl_absorpt_correction_T_min     0.435866
_exptl_absorpt_correction_T_max     1.000000
_exptl_special_details     ?
_diffrn_ambient_temperature     295(2)
_diffrn_radiation_type     'MoK\a'
_diffrn_radiation_wavelength     0.71073
_diffrn_radiation_monochromator     'graphite'
_diffrn_measurement_device_type     'Bruker SMART CCD'
_diffrn_measurement_method     '\f and \w scans'
_diffrn_detector_area_resol_mean     ?
_diffrn_reflns_number     8867
_diffrn_reflns_av_R_equivalents     0.0537
_diffrn_reflns_av_sigmaI/netI     0.0476
_diffrn_reflns_theta_min     2.16
_diffrn_reflns_theta_max     26.05
_diffrn_reflns_theta_full     26.05
_diffrn_measured_fraction_theta_max     0.996
_diffrn_measured_fraction_theta_full     0.996
_diffrn_reflns_limit_h_min     -18
_diffrn_reflns_limit_h_max     18
_diffrn_reflns_limit_k_min     -14
_diffrn_reflns_limit_k_max     14
_diffrn_reflns_limit_l_min     -7
_diffrn_reflns_limit_l_max     10
_refine_special_details
;
 Refinement of <i>F</i>^2^ against ALL reflections. The weighted
 <i>R</i>-factor <i>wR</i> and goodness of fit <i>S</i> are based on
 <i>F</i>^2^, conventional <i>R</i>-factors <i>R</i> are based on <i>F</i>,
 with <i>F</i> set to zero for negative <i>F</i>^2^. The threshold expression
 of <i>F</i>^2^ > \s(<i>F</i>^2^) is used only for calculating
 <i>R</i>-factors(gt) <i>etc</i>. and is not relevant to the choice of
 reflections for refinement. <i>R</i>-factors based on <i>F</i>^2^ are
 statistically about twice as large as those based on <i>F</i>, and
 <i>R</i>-factors based on ALL data will be even larger.
;
_reflns_number_total     3136
_reflns_number_gt     1405
_reflns_threshold_expression     I>2\s(I)
_refine_ls_structure_factor_coef     Fsqd
_refine_ls_matrix_type     full
_refine_ls_R_factor_all     0.1288
_refine_ls_R_factor_gt     0.0547
_refine_ls_wR_factor_gt     0.1408
_refine_ls_wR_factor_ref     0.1706
_refine_ls_goodness_of_fit_ref     1.024
_refine_ls_restrained_S_all     1.024
_refine_ls_number_reflns     3136
_refine_ls_number_parameters     191
_refine_ls_number_restraints     0
_refine_ls_hydrogen_treatment     constr
_refine_ls_weighting_scheme     calc
_refine_ls_weighting_details
                 'calc w=1/[\s^2^(Fo^2^)+(0.0750P)^2^] where P=(Fo^2^+2Fc^2^)/3'
_atom_sites_solution_hydrogens     geom
_atom_sites_solution_primary     direct
_atom_sites_solution_secondary     difmap
_refine_ls_shift/su_max     0.000
_refine_ls_shift/su_mean     0.000
_refine_diff_density_max     0.133
_refine_diff_density_min     -0.224
_refine_ls_extinction_method     'none'
_refine_ls_extinction_coef     ?
loop_
    _atom_type_symbol
    _atom_type_description
    _atom_type_scat_dispersion_real
    _atom_type_scat_dispersion_imag
    _atom_type_scat_source
    C C 0.0033 0.0016 'International Tables Vol C Tables 4.2.6.8 and 6.1.1.4'
    H H 0.0000 0.0000 'International Tables Vol C Tables 4.2.6.8 and 6.1.1.4'
    N N 0.0061 0.0033 'International Tables Vol C Tables 4.2.6.8 and 6.1.1.4'
    O O 0.0106 0.0060 'International Tables Vol C Tables 4.2.6.8 and 6.1.1.4'
_computing_data_collection     '<i>SMART</i> (Bruker, 2001)'
_computing_cell_refinement     '<i>SAINT</i> (Bruker, 2001)'
_computing_data_reduction     '<i>SAINT</i> (Bruker, 2001)'
_computing_structure_solution     '<i>SHELXS97</i> (Sheldrick, 2008)'
_computing_structure_refinement     '<i>SHELXL97</i> (Sheldrick, 2008)'
_computing_molecular_graphics     '<i>ORTEP-3</i> (Farrugia, 1997)'
_computing_publication_material     '<i>WinGX</i> (Farrugia, 1999)'
loop_
    _atom_site_type_symbol
    _atom_site_label
    _atom_site_fract_x
    _atom_site_fract_y
    _atom_site_fract_z
    _atom_site_U_iso_or_equiv
    _atom_site_adp_type
    _atom_site_calc_flag
    _atom_site_refinement_flags
    _atom_site_occupancy
    _atom_site_symmetry_multiplicity
    _atom_site_disorder_assembly
    _atom_site_disorder_group
    O O -0.12526(16) -0.02917(13) 0.1327(2) 0.0914(6) Uani d . 1 1 . .
    H H0A -0.0756 -0.0162 0.1827 0.137(16) Uiso calc R 1 1 . .
    N N1 0.3699(2) 0.1233(3) 0.8181(4) 0.1306(11) Uani d . 1 1 . .
    N N2 0.01778(14) 0.08093(15) 0.2272(3) 0.0735(6) Uani d . 1 1 . .
    N N3 -0.34058(17) 0.11544(19) -0.2774(3) 0.0937(6) Uani d . 1 1 . .
    C C1 0.3116(2) 0.1190(2) 0.7158(4) 0.0969(9) Uani d . 1 1 . .
    C C2 0.23844(18) 0.1117(2) 0.5869(3) 0.0811(7) Uani d . 1 1 . .
    C C3 0.20738(19) 0.2036(2) 0.4999(4) 0.0871(8) Uani d . 1 1 . .
    H H3A 0.2351 0.2714 0.5233 0.105 Uiso calc R 1 1 . .
    C C4 0.13636(18) 0.1961(2) 0.3796(3) 0.0810(8) Uani d . 1 1 . .
    H H4A 0.1161 0.2590 0.3230 0.097 Uiso calc R 1 1 . .
    C C5 0.09401(18) 0.09504(19) 0.3410(3) 0.0702(7) Uani d . 1 1 . .
    C C6 0.1265(2) 0.0040(2) 0.4290(3) 0.0865(8) Uani d . 1 1 . .
    H H6A 0.0992 -0.0641 0.4061 0.104 Uiso calc R 1 1 . .
    C C7 0.1975(2) 0.0111(2) 0.5485(3) 0.0896(8) Uani d . 1 1 . .
    H H7A 0.2185 -0.0518 0.6043 0.107 Uiso calc R 1 1 . .
    C C8 -0.00756(15) 0.14955(19) 0.1149(3) 0.0701(5) Uani d . 1 1 . .
    H H8A 0.0292 0.2083 0.1014 0.084 Uiso calc R 1 1 . .
    C C9 -0.08947(16) 0.13804(18) 0.0117(3) 0.0701(5) Uani d . 1 1 . .
    C C10 -0.11940(19) 0.21569(19) -0.1058(3) 0.0776(8) Uani d . 1 1 . .
    H H10A -0.0825 0.2744 -0.1187 0.093 Uiso calc R 1 1 . .
    C C11 -0.1997(2) 0.2089(2) -0.2014(3) 0.0807(8) Uani d . 1 1 . .
    H H11A -0.2159 0.2620 -0.2784 0.097 Uiso calc R 1 1 . .
    C C12 -0.25904(18) 0.1226(2) -0.1858(3) 0.0749(7) Uani d . 1 1 . .
    C C13 -0.23028(19) 0.04469(19) -0.0681(3) 0.0778(7) Uani d . 1 1 . .
    H H13A -0.2681 -0.0127 -0.0535 0.093 Uiso calc R 1 1 . .
    C C14 -0.14852(19) 0.05040(18) 0.0257(3) 0.0706(7) Uani d . 1 1 . .
    C C15 -0.3678(2) 0.1867(3) -0.4140(3) 0.1043(10) Uani d . 1 1 . .
    H H15A -0.4051 0.1449 -0.4956 0.125 Uiso calc R 1 1 . .
    H H15B -0.3156 0.2101 -0.4532 0.125 Uiso calc R 1 1 . .
    C C16 -0.4175(2) 0.2868(3) -0.3755(4) 0.1351(13) Uani d . 1 1 . .
    H H16A -0.4337 0.3316 -0.4670 0.203 Uiso calc R 1 1 . .
    H H16B -0.3805 0.3287 -0.2954 0.203 Uiso calc R 1 1 . .
    H H16C -0.4700 0.2639 -0.3394 0.203 Uiso calc R 1 1 . .
    C C17 -0.40588(19) 0.0308(2) -0.2501(3) 0.0937(6) Uani d . 1 1 . .
    H H17A -0.4654 0.0586 -0.2864 0.112 Uiso calc R 1 1 . .
    H H17B -0.3990 0.0167 -0.1392 0.112 Uiso calc R 1 1 . .
    C C18 -0.3941(3) -0.0743(3) -0.3325(5) 0.1237(12) Uani d . 1 1 . .
    H H18A -0.3371 -0.1052 -0.2905 0.164(17) Uiso calc R 1 1 . .
    H H18B -0.3979 -0.0598 -0.4417 0.20(2) Uiso calc R 1 1 . .
    H H18C -0.4396 -0.1255 -0.3185 0.187(17) Uiso calc R 1 1 . .
loop_
    _atom_site_aniso_label
    _atom_site_aniso_U_11
    _atom_site_aniso_U_22
    _atom_site_aniso_U_33
    _atom_site_aniso_U_12
    _atom_site_aniso_U_13
    _atom_site_aniso_U_23
    O 0.1181(17) 0.0591(11) 0.0989(14) -0.0112(10) 0.0253(13) 0.0149(10)
    N1 0.110(2) 0.132(3) 0.143(3) 0.0031(19) 0.005(2) 0.009(2)
    N2 0.0928(16) 0.0518(12) 0.0824(15) 0.0057(11) 0.0329(13) -0.0054(11)
    N3 0.1002(14) 0.0906(14) 0.0938(13) -0.0076(10) 0.0270(11) 0.0048(11)
    C1 0.089(2) 0.091(2) 0.115(3) 0.0063(19) 0.030(2) 0.008(2)
    C2 0.0857(19) 0.0719(18) 0.093(2) 0.0088(16) 0.0367(16) 0.0002(16)
    C3 0.097(2) 0.0649(17) 0.104(2) -0.0063(15) 0.0315(18) -0.0012(16)
    C4 0.099(2) 0.0546(15) 0.094(2) 0.0036(14) 0.0300(18) 0.0045(14)
    C5 0.0879(18) 0.0504(15) 0.0823(18) 0.0087(13) 0.0416(15) -0.0015(13)
    C6 0.113(2) 0.0522(16) 0.099(2) 0.0024(15) 0.0320(19) -0.0009(15)
    C7 0.114(2) 0.0623(18) 0.097(2) 0.0123(16) 0.031(2) 0.0082(15)
    C8 0.0912(13) 0.0506(9) 0.0793(14) -0.0041(10) 0.0439(10) -0.0043(10)
    C9 0.0912(13) 0.0506(9) 0.0793(14) -0.0041(10) 0.0439(10) -0.0043(10)
    C10 0.107(2) 0.0544(15) 0.0822(18) -0.0098(14) 0.0462(17) 0.0021(14)
    C11 0.109(2) 0.0652(16) 0.0757(18) -0.0014(16) 0.0364(17) 0.0059(13)
    C12 0.0949(19) 0.0610(15) 0.0773(18) -0.0038(15) 0.0380(16) -0.0025(13)
    C13 0.099(2) 0.0571(15) 0.0863(19) -0.0138(14) 0.0393(16) -0.0013(14)
    C14 0.100(2) 0.0471(13) 0.0736(17) 0.0011(14) 0.0384(16) 0.0006(12)
    C15 0.119(2) 0.116(3) 0.079(2) -0.010(2) 0.0204(18) 0.0069(18)
    C16 0.160(3) 0.121(3) 0.126(3) 0.040(3) 0.032(2) 0.031(2)
    C17 0.1002(14) 0.0906(14) 0.0938(13) -0.0076(10) 0.0270(11) 0.0048(11)
    C18 0.134(4) 0.110(3) 0.135(4) -0.024(3) 0.048(3) -0.024(2)
_geom_special_details
;
 All s.u.'s (except the s.u. in the dihedral angle between two l.s. planes)
 are estimated using the full covariance matrix. The cell s.u.'s are taken
 into account individually in the estimation of s.u.'s in distances, angles
 and torsion angles; correlations between s.u.'s in cell parameters are only
 used when they are defined by crystal symmetry. An approximate (isotropic)
 treatment of cell s.u.'s is used for estimating s.u.'s involving l.s. planes.
;
loop_
    _geom_bond_atom_site_label_1
    _geom_bond_atom_site_label_2
    _geom_bond_site_symmetry_2
    _geom_bond_distance
    _geom_bond_publ_flag
    O C14 . 1.344(3) ?
    O H0A . 0.8200 ?
    N1 C1 . 1.143(4) ?
    N2 C8 . 1.290(3) ?
    N2 C5 . 1.398(3) ?
    N3 C12 . 1.358(3) ?
    N3 C17 . 1.484(3) ?
    N3 C15 . 1.469(3) ?
    C1 C2 . 1.437(4) ?
    C2 C3 . 1.383(3) ?
    C2 C7 . 1.383(3) ?
    C3 C4 . 1.369(3) ?
    C3 H3A . 0.9300 ?
    C4 C5 . 1.398(3) ?
    C4 H4A . 0.9300 ?
    C5 C6 . 1.384(3) ?
    C6 C7 . 1.365(3) ?
    C6 H6A . 0.9300 ?
    C7 H7A . 0.9300 ?
    C8 C9 . 1.412(3) ?
    C8 H8A . 0.9300 ?
    C9 C10 . 1.405(3) ?
    C9 C14 . 1.417(3) ?
    C10 C11 . 1.357(3) ?
    C10 H10A . 0.9300 ?
    C11 C12 . 1.410(3) ?
    C11 H11A . 0.9300 ?
    C12 C13 . 1.405(3) ?
    C13 C14 . 1.368(3) ?
    C13 H13A . 0.9300 ?
    C15 C16 . 1.504(4) ?
    C15 H15A . 0.9700 ?
    C15 H15B . 0.9700 ?
    C16 H16A . 0.9600 ?
    C16 H16B . 0.9600 ?
    C16 H16C . 0.9600 ?
    C17 C18 . 1.490(4) ?
    C17 H17A . 0.9700 ?
    C17 H17B . 0.9700 ?
    C18 H18A . 0.9600 ?
    C18 H18B . 0.9600 ?
    C18 H18C . 0.9600 ?
loop_
    _geom_angle_atom_site_label_1
    _geom_angle_atom_site_label_2
    _geom_angle_atom_site_label_3
    _geom_angle_site_symmetry_1
    _geom_angle_site_symmetry_3
    _geom_angle
    _geom_angle_publ_flag
    C14 O H0A . . 109.5 ?
    C8 N2 C5 . . 123.8(2) ?
    C12 N3 C17 . . 121.8(2) ?
    C12 N3 C15 . . 122.2(2) ?
    C17 N3 C15 . . 116.0(2) ?
    N1 C1 C2 . . 179.0(4) ?
    C3 C2 C7 . . 118.8(3) ?
    C3 C2 C1 . . 121.3(3) ?
    C7 C2 C1 . . 119.9(3) ?
    C2 C3 C4 . . 120.8(3) ?
    C2 C3 H3A . . 119.6 ?
    C4 C3 H3A . . 119.6 ?
    C3 C4 C5 . . 120.8(3) ?
    C3 C4 H4A . . 119.6 ?
    C5 C4 H4A . . 119.6 ?
    N2 C5 C6 . . 117.7(2) ?
    N2 C5 C4 . . 124.7(2) ?
    C6 C5 C4 . . 117.5(3) ?
    C5 C6 C7 . . 121.9(3) ?
    C5 C6 H6A . . 119.1 ?
    C7 C6 H6A . . 119.1 ?
    C2 C7 C6 . . 120.3(3) ?
    C2 C7 H7A . . 119.9 ?
    C6 C7 H7A . . 119.9 ?
    N2 C8 C9 . . 121.9(2) ?
    N2 C8 H8A . . 119.0 ?
    C9 C8 H8A . . 119.0 ?
    C10 C9 C14 . . 115.9(3) ?
    C10 C9 C8 . . 122.1(2) ?
    C14 C9 C8 . . 121.9(2) ?
    C11 C10 C9 . . 123.0(2) ?
    C11 C10 H10A . . 118.5 ?
    C9 C10 H10A . . 118.5 ?
    C10 C11 C12 . . 121.0(2) ?
    C10 C11 H11A . . 119.5 ?
    C12 C11 H11A . . 119.5 ?
    N3 C12 C13 . . 121.2(2) ?
    N3 C12 C11 . . 122.2(3) ?
    C13 C12 C11 . . 116.6(3) ?
    C14 C13 C12 . . 122.2(2) ?
    C14 C13 H13A . . 118.9 ?
    C12 C13 H13A . . 118.9 ?
    O C14 C13 . . 118.4(2) ?
    O C14 C9 . . 120.4(3) ?
    C13 C14 C9 . . 121.2(2) ?
    N3 C15 C16 . . 111.8(2) ?
    N3 C15 H15A . . 109.2 ?
    C16 C15 H15A . . 109.2 ?
    N3 C15 H15B . . 109.2 ?
    C16 C15 H15B . . 109.2 ?
    H15A C15 H15B . . 107.9 ?
    C15 C16 H16A . . 109.5 ?
    C15 C16 H16B . . 109.5 ?
    H16A C16 H16B . . 109.5 ?
    C15 C16 H16C . . 109.5 ?
    H16A C16 H16C . . 109.5 ?
    H16B C16 H16C . . 109.5 ?
    N3 C17 C18 . . 111.5(2) ?
    N3 C17 H17A . . 109.3 ?
    C18 C17 H17A . . 109.3 ?
    N3 C17 H17B . . 109.3 ?
    C18 C17 H17B . . 109.3 ?
    H17A C17 H17B . . 108.0 ?
    C17 C18 H18A . . 109.5 ?
    C17 C18 H18B . . 109.5 ?
    H18A C18 H18B . . 109.5 ?
    C17 C18 H18C . . 109.5 ?
    H18A C18 H18C . . 109.5 ?
    H18B C18 H18C . . 109.5 ?
loop_
    _geom_torsion_atom_site_label_1
    _geom_torsion_atom_site_label_2
    _geom_torsion_atom_site_label_3
    _geom_torsion_atom_site_label_4
    _geom_torsion_site_symmetry_1
    _geom_torsion_site_symmetry_2
    _geom_torsion_site_symmetry_3
    _geom_torsion_site_symmetry_4
    _geom_torsion
    _geom_torsion_publ_flag
    C7 C2 C3 C4 . . . . 1.2(4) ?
    C1 C2 C3 C4 . . . . -178.5(2) ?
    C2 C3 C4 C5 . . . . -0.6(4) ?
    C8 N2 C5 C6 . . . . -163.3(2) ?
    C8 N2 C5 C4 . . . . 21.3(3) ?
    C3 C4 C5 N2 . . . . 175.6(2) ?
    C3 C4 C5 C6 . . . . 0.2(4) ?
    N2 C5 C6 C7 . . . . -176.2(2) ?
    C4 C5 C6 C7 . . . . -0.5(4) ?
    C3 C2 C7 C6 . . . . -1.5(4) ?
    C1 C2 C7 C6 . . . . 178.2(2) ?
    C5 C6 C7 C2 . . . . 1.1(4) ?
    C5 N2 C8 C9 . . . . -173.49(19) ?
    N2 C8 C9 C10 . . . . 176.6(2) ?
    N2 C8 C9 C14 . . . . 0.0(3) ?
    C14 C9 C10 C11 . . . . 0.0(3) ?
    C8 C9 C10 C11 . . . . -176.8(2) ?
    C9 C10 C11 C12 . . . . 1.0(4) ?
    C17 N3 C12 C13 . . . . 4.9(4) ?
    C15 N3 C12 C13 . . . . -171.7(2) ?
    C17 N3 C12 C11 . . . . -173.9(2) ?
    C15 N3 C12 C11 . . . . 9.5(4) ?
    C10 C11 C12 N3 . . . . 178.3(2) ?
    C10 C11 C12 C13 . . . . -0.5(3) ?
    N3 C12 C13 C14 . . . . -179.8(2) ?
    C11 C12 C13 C14 . . . . -1.0(3) ?
    C12 C13 C14 O . . . . -178.2(2) ?
    C12 C13 C14 C9 . . . . 2.1(4) ?
    C10 C9 C14 O . . . . 178.8(2) ?
    C8 C9 C14 O . . . . -4.4(3) ?
    C10 C9 C14 C13 . . . . -1.5(3) ?
    C8 C9 C14 C13 . . . . 175.3(2) ?
    C12 N3 C15 C16 . . . . -95.1(3) ?
    C17 N3 C15 C16 . . . . 88.1(3) ?
    C12 N3 C17 C18 . . . . -87.4(3) ?
    C15 N3 C17 C18 . . . . 89.4(3) ?
loop_
    _geom_hbond_atom_site_label_D
    _geom_hbond_atom_site_label_H
    _geom_hbond_atom_site_label_A
    _geom_hbond_site_symmetry_A
    _geom_hbond_distance_DH
    _geom_hbond_distance_HA
    _geom_hbond_distance_DA
    _geom_hbond_angle_DHA
    O H0A N2 1_555 0.82 1.84 2.572(3) 148
    C4 H4A O 2_555 0.93 2.60 3.334(3) 137
data_global
_journal_date_recd_electronic     2012-02-20
_journal_date_accepted     2012-02-23
_journal_name_full     'Acta Crystallographica, Section E'
_journal_year     2012
_journal_volume     68
_journal_issue      3
_journal_page_first     o904
_journal_page_last     o905
_journal_paper_category     QO
_journal_paper_doi     10.1107/S1600536812008082
_journal_coeditor_code     RK2339
_publ_contact_author_name     'Professor Kew-Yu Chen'
_publ_contact_author_address
;
Department of Chemical Engineering, Feng Chia University,
40724 Taichung, Taiwan
;
_publ_contact_author_email     kyuchen@fcu.edu.tw
_publ_contact_author_fax     '886-4-24510890'
_publ_contact_author_phone     '886-4-24517250x3683'
_publ_section_title
;
(<i>E</i>)-4-[(4-Diethylamino-2-hydroxybenzylidene)amino]benzonitrile
;
loop_
    _publ_author_name
    _publ_author_address
    'Ming-Jen Chang'
;
Department of Chemical Engineering, Feng Chia University,
40724 Taichung, Taiwan
;
    'Tzu-Chien Fang'
;
Department of Chemical Engineering, Feng Chia University,
40724 Taichung, Taiwan
;
    'Hsing-Yang Tsai'
;
Department of Chemical Engineering, Feng Chia University,
40724 Taichung, Taiwan
;
    'Ming-Hui Luo'
;
Department of Chemical Engineering, Feng Chia University,
40724 Taichung, Taiwan
;
    'Kew-Yu Chen'
;
Department of Chemical Engineering, Feng Chia University,
40724 Taichung, Taiwan
;
