# Supplementary material for: (E)-4-[(4-Diethyl­amino-2-hy­droxy­benzyl­idene)amino]­benzonitrile
Source: Acta Crystallogr Sect E Struct Rep Online. 2012 Feb 29;68(Pt 3):o904–5. doi: 10.1107/S1600536812008082 (PMC3297948; doi:10.1107/S1600536812008082)
Supplement: Supplementary file 2 [file e-68-0o904-Isup2.hkl]

# 
# h,k,l, Fc-squared, Fo-squared, sigma(Fo-squared) and status flag 
# 
data_I
_shelx_title ' cnsbm.ins in P2(1)/c' 
_shelx_refln_list_code          4 
_shelx_F_calc_maximum      239.66 
_exptl_crystal_F_000       624.00 
_reflns_d_resolution_high  0.8092 
 
loop_ 
 _symmetry_equiv_pos_as_xyz 
 'x, y, z' 
 '-x, y+1/2, -z+1/2' 
 '-x, -y, -z' 
 'x, -y-1/2, z-1/2' 
 
_cell_length_a    15.3607 
_cell_length_b    12.1176 
_cell_length_c     8.7317 
_cell_angle_alpha  90.000 
_cell_angle_beta  100.717 
_cell_angle_gamma  90.000 
 
_shelx_F_squared_multiplier     1.000 
 
loop_ 
 _refln_index_h 
 _refln_index_k 
 _refln_index_l 
 _refln_F_squared_calc 
 _refln_F_squared_meas 
 _refln_F_squared_sigma 
 _refln_observed_status 
   2   0   0     3665.88     3295.06     25.01 o 
   3   0   0      136.52      104.70      3.24 o 
   4   0   0     8305.81     7032.64     31.49 o 
   5   0   0     2003.60     1586.61     85.44 o 
   6   0   0      314.36      308.86      5.90 o 
   7   0   0        0.68        1.35      1.33 o 
   8   0   0     2200.86     2307.09     30.79 o 
   9   0   0     1118.64     1136.96     32.73 o 
  10   0   0      223.56      207.46      6.56 o 
  11   0   0       31.50       38.30      4.03 o 
  12   0   0        2.02        5.55      3.82 o 
  13   0   0        2.10        0.16      4.00 o 
  14   0   0        1.89        0.01      3.48 o 
  15   0   0        7.34       16.09      4.86 o 
  16   0   0        0.75        2.41      5.47 o 
  17   0   0        0.98       -4.51      4.51 o 
  18   0   0        4.16        0.79      6.57 o 
   1   1   0      521.05      435.64     50.16 o 
   2   1   0      526.99      350.70    110.32 o 
   3   1   0      740.55      636.92     32.06 o 
   4   1   0       55.36       42.94      2.18 o 
   5   1   0       20.18       23.06      1.27 o 
   6   1   0        2.15        3.54      1.05 o 
   7   1   0       23.98       20.98      1.26 o 
   8   1   0       27.51       33.31      1.56 o 
   9   1   0       24.22       20.61      1.45 o 
  10   1   0       20.61       25.01      1.97 o 
  11   1   0       38.70       40.85      2.81 o 
  12   1   0       42.31       50.47      3.51 o 
  13   1   0        6.02        6.40      2.72 o 
  14   1   0       11.81       11.60      3.07 o 
  15   1   0        1.20        2.98      2.76 o 
  16   1   0        0.01       -3.01      3.01 o 
  17   1   0        0.36       -1.23      3.89 o 
  18   1   0        0.09        2.31      4.96 o 
   0   2   0     2065.60     2130.84     16.46 o 
   1   2   0      472.79      449.63      5.51 o 
   2   2   0       19.99       19.89      2.77 o 
   3   2   0      105.62       89.81     12.48 o 
   4   2   0      239.39      194.25      6.69 o 
   5   2   0       15.58       17.24      1.49 o 
   6   2   0       55.55       44.59      2.32 o 
   7   2   0      213.48      213.78      5.52 o 
   8   2   0      173.35      169.39      6.12 o 
   9   2   0        2.19        1.83      1.79 o 
  10   2   0        0.89       -0.64      1.97 o 
  11   2   0       51.66       55.01      3.09 o 
  12   2   0       10.43        9.51      2.59 o 
  13   2   0        6.56        8.76      2.73 o 
  14   2   0        4.63        5.88      2.68 o 
  15   2   0        0.00       -2.57      2.57 o 
  16   2   0        1.64        1.24      4.14 o 
  17   2   0        0.69       -1.68      3.91 o 
  18   2   0        0.01       -7.34      9.66 o 
   1   3   0      680.32      582.99     11.21 o 
   2   3   0      260.01      223.50      2.98 o 
   3   3   0     2248.45     2066.82     41.72 o 
   4   3   0      106.71       81.18      4.57 o 
   5   3   0        0.08        0.69      1.34 o 
   6   3   0       54.37       43.77      3.02 o 
   7   3   0       60.11       60.67      2.83 o 
   8   3   0        0.32        1.38      1.36 o 
   9   3   0       19.76       22.64      2.53 o 
  10   3   0        7.67       12.63      2.21 o 
  11   3   0      199.28      193.08      5.13 o 
  12   3   0       15.50       18.93      4.13 o 
  13   3   0        1.33        1.25      2.77 o 
  14   3   0       16.06       18.20      3.44 o 
  15   3   0        7.52       15.22      5.30 o 
  16   3   0        1.82       -2.65      5.91 o 
  17   3   0        3.19       -4.98      4.98 o 
  18   3   0        0.10       -4.45      5.00 o 
   0   4   0      144.97      139.51      5.05 o 
   1   4   0      455.81      476.50     12.82 o 
   2   4   0       84.32       66.48      2.24 o 
   3   4   0     9927.55     9626.07     34.69 o 
   4   4   0      763.93      668.23     16.69 o 
   5   4   0      181.68      216.79      3.63 o 
   6   4   0       12.33       11.93      1.48 o 
   7   4   0      244.42      227.25      8.56 o 
   8   4   0       36.05       34.90      2.65 o 
   9   4   0        1.82        2.21      2.24 o 
  10   4   0       18.98       20.02      2.90 o 
  11   4   0      180.93      185.84      5.43 o 
  12   4   0      170.29      179.92      9.34 o 
  13   4   0       40.87       42.61      3.83 o 
  14   4   0        7.85        8.31      3.10 o 
  15   4   0       15.74       18.59      5.12 o 
  16   4   0        0.09       -2.01      8.01 o 
  17   4   0        0.84        0.27      4.11 o 
   1   5   0       38.98       38.66      2.14 o 
   2   5   0      149.57      139.52      6.01 o 
   3   5   0      338.40      345.14      8.18 o 
   4   5   0      683.54      677.06     11.25 o 
   5   5   0        3.35        4.52      1.34 o 
   6   5   0        0.38       -0.01      1.27 o 
   7   5   0        5.38        8.17      1.68 o 
   8   5   0        3.23        7.10      2.18 o 
   9   5   0        1.38        1.02      2.46 o 
  10   5   0        7.87        4.85      2.70 o 
  11   5   0       18.04       22.39      3.34 o 
  12   5   0       91.63       92.32      4.62 o 
  13   5   0       10.87        9.00      3.13 o 
  14   5   0        0.65       -3.02      4.99 o 
  15   5   0        1.60        0.39      6.39 o 
  16   5   0        5.29       -2.70      5.09 o 
  17   5   0        0.25        1.88      5.65 o 
   0   6   0        1.85        2.01      2.39 o 
   1   6   0       33.07       37.52      2.37 o 
   2   6   0       29.17       36.57      2.39 o 
   3   6   0      281.62      249.25      4.15 o 
   4   6   0      207.27      218.03      7.79 o 
   5   6   0        3.92        3.80      1.84 o 
   6   6   0       29.74       37.05      2.21 o 
   7   6   0       11.74       13.66      2.30 o 
   8   6   0        5.91       10.61      4.03 o 
   9   6   0        0.62       -1.63      2.49 o 
  10   6   0        3.99        0.54      2.69 o 
  11   6   0        0.00       -0.94      2.63 o 
  12   6   0       18.49       15.74      3.35 o 
  13   6   0        4.56       -1.15      4.92 o 
  14   6   0        5.01        5.39      5.19 o 
  15   6   0        7.71        9.81      5.37 o 
  16   6   0        1.94       -0.25      4.99 o 
  17   6   0        0.21        3.28      6.30 o 
   1   7   0       74.08       68.17      3.73 o 
   2   7   0      310.19      280.35      5.05 o 
   3   7   0        7.13        3.63      1.76 o 
   4   7   0        1.51       -1.15      1.55 o 
   5   7   0       68.01       56.20      2.54 o 
   6   7   0      235.57      217.77      6.42 o 
   7   7   0       11.89       11.48      2.45 o 
   8   7   0        2.87        2.63      3.65 o 
   9   7   0        2.93       -0.43      2.44 o 
  10   7   0        1.40        2.54      2.63 o 
  11   7   0        2.49       -0.72      2.85 o 
  12   7   0       10.52        6.84      4.43 o 
  13   7   0       13.18       17.71      5.20 o 
  14   7   0       42.90       64.62      7.86 o 
  15   7   0        0.65        0.23      5.41 o 
  16   7   0        3.31        2.53      5.80 o 
   0   8   0       71.40       74.62      5.81 o 
   1   8   0        7.75        9.03      2.22 o 
   2   8   0       81.70       73.89      3.67 o 
   3   8   0       81.00       93.75      3.67 o 
   4   8   0        1.59       -0.25      1.98 o 
   5   8   0      199.82      184.34      4.78 o 
   6   8   0       14.55       15.94      2.61 o 
   7   8   0       13.89       17.12      3.04 o 
   8   8   0        0.95       -0.06      2.42 o 
   9   8   0        6.91        6.93      2.76 o 
  10   8   0        0.42        1.46      2.67 o 
  11   8   0       12.98       17.05      4.86 o 
  12   8   0        8.03        7.24      4.70 o 
  13   8   0        1.99       -1.74      4.95 o 
  14   8   0        4.48        6.94      5.57 o 
  15   8   0        0.00       -7.50      9.76 o 
   1   9   0       33.29       34.73      3.08 o 
   2   9   0       18.60       18.53      2.72 o 
   3   9   0       23.46       22.77      2.80 o 
   4   9   0       11.26       10.32      2.91 o 
   5   9   0      117.43       98.09      3.39 o 
   6   9   0       24.01       36.11      3.29 o 
   7   9   0        3.72        1.37      2.60 o 
   8   9   0        2.62        1.63      3.35 o 
   9   9   0        0.02        0.36      2.59 o 
  10   9   0        0.97       -0.22      3.94 o 
  11   9   0        0.20        0.16      3.98 o 
  12   9   0        0.10       -4.47      4.47 o 
  13   9   0       11.06       11.51      5.34 o 
  14   9   0        7.94        0.15      5.26 o 
   0  10   0      185.29      177.54      6.19 o 
   1  10   0        3.67        4.36      2.05 o 
   2  10   0       76.82       78.67      4.21 o 
   3  10   0       36.03       31.92      3.10 o 
   4  10   0       39.85       38.00      3.72 o 
   5  10   0        0.87       -2.13      2.13 o 
   6  10   0        0.01       -1.51      2.36 o 
   7  10   0       21.52       21.71      3.21 o 
   8  10   0        1.53       -0.32      2.42 o 
   9  10   0        4.69        3.60      3.83 o 
  10  10   0        4.36        4.81      3.99 o 
  11  10   0        0.64        2.43      4.33 o 
  12  10   0       14.65       14.23      5.16 o 
  13  10   0        9.17       10.69      4.78 o 
   1  11   0       28.69       31.13      3.44 o 
   2  11   0      122.53      111.20      4.81 o 
   3  11   0        1.87       -0.56      3.09 o 
   4  11   0        2.07       -1.34      2.35 o 
   5  11   0       11.20        7.04      2.73 o 
   6  11   0       18.03       16.25      3.13 o 
   7  11   0        0.01       -1.33      2.60 o 
   8  11   0        2.68        0.59      3.70 o 
   9  11   0        4.15       -3.26      3.66 o 
  10  11   0        5.49       -1.70      4.17 o 
  11  11   0        0.67       -1.81      5.37 o 
  12  11   0        2.88       -2.35     10.97 o 
   0  12   0      150.01      139.14      6.38 o 
   1  12   0        2.50        1.26      2.51 o 
   2  12   0      126.36      121.81      4.14 o 
   3  12   0       41.88       52.28      5.30 o 
   4  12   0        6.06        5.59      6.32 o 
   5  12   0        1.56        2.55      3.52 o 
   6  12   0       13.22       12.46      5.40 o 
   7  12   0        2.23        9.16      5.72 o 
   8  12   0        0.99       -2.16      3.69 o 
   9  12   0        1.56       -3.51      3.83 o 
  10  12   0        2.77        4.98      4.50 o 
  11  12   0        6.98       -1.49      4.57 o 
   1  13   0       82.39       70.24      3.97 o 
   2  13   0      111.34       92.85      4.79 o 
   3  13   0       15.74       16.88      3.34 o 
   4  13   0        0.65       -3.24      3.24 o 
   5  13   0        0.01       -1.70      3.73 o 
   6  13   0        7.83       -0.53      6.24 o 
   7  13   0       12.53        7.88      6.71 o 
   8  13   0        3.63       -5.11      6.30 o 
   9  13   0        0.22        2.89      7.53 o 
   0  14   0       13.10       13.18      4.51 o 
   1  14   0       24.19       25.27      3.84 o 
   2  14   0       13.82       10.53      3.46 o 
   3  14   0        0.01       -0.02      3.97 o 
   4  14   0        0.05        0.70      5.81 o 
   5  14   0        3.58        2.77      6.59 o 
   6  14   0        4.37       -3.12      6.71 o 
 -18   1   1        1.04        7.69      5.02 o 
 -17   1   1        3.42        4.98      3.11 o 
 -16   1   1        1.20        2.00      2.86 o 
 -15   1   1        6.24        8.72      2.73 o 
 -14   1   1        0.01       -2.38      2.38 o 
 -13   1   1      124.13      119.98      4.22 o 
 -12   1   1       68.81       58.34      3.40 o 
 -11   1   1        0.00        0.36      2.15 o 
 -10   1   1       13.02       12.23      2.06 o 
  -9   1   1        0.71        1.52      1.61 o 
  -8   1   1      343.43      307.26      7.14 o 
  -7   1   1       55.24       52.25      2.75 o 
  -6   1   1      250.81      196.86      7.70 o 
  -5   1   1       62.29       83.72      2.51 o 
  -4   1   1       19.72       16.96      1.74 o 
  -3   1   1     1414.84     1199.50      6.71 o 
  -2   1   1       32.11       26.86      2.58 o 
  -1   1   1     4006.28     3911.68    174.41 o 
   0   1   1       32.06       34.54      1.14 o 
   1   1   1        9.04        6.51      1.40 o 
   2   1   1     1903.56     1452.58     12.55 o 
   3   1   1      589.73      537.18     13.96 o 
   4   1   1       32.66       30.66      2.06 o 
   5   1   1      630.66      608.21      6.71 o 
   6   1   1      126.59      113.16      3.36 o 
   7   1   1      490.54      455.19      6.34 o 
   8   1   1       38.55       41.31      1.89 o 
   9   1   1        2.98        3.47      1.38 o 
  10   1   1       49.85       52.24      2.26 o 
  11   1   1        1.46        1.21      1.88 o 
  12   1   1        0.55       -0.15      2.53 o 
  13   1   1       10.74       11.22      2.82 o 
  14   1   1       11.55       12.49      2.98 o 
  15   1   1        8.16       12.72      3.98 o 
  16   1   1        4.47        5.14      4.78 o 
  17   1   1        1.08        4.34      4.61 o 
  18   1   1        0.04        1.76      5.23 o 
 -18   2   1        0.05        4.15      5.28 o 
 -17   2   1        0.37        0.06      4.43 o 
 -16   2   1        0.90        3.19      3.41 o 
 -15   2   1        3.67        1.12      3.03 o 
 -14   2   1       31.73       30.27      3.51 o 
 -13   2   1       61.87       64.22      3.69 o 
 -12   2   1        2.07       -1.77      2.42 o 
 -11   2   1       10.73        8.34      2.28 o 
 -10   2   1      377.31      382.94     12.38 o 
  -9   2   1       37.30       38.89      2.77 o 
  -8   2   1       20.31       27.36      2.30 o 
  -7   2   1       54.76       53.90      3.27 o 
  -6   2   1       56.37       63.84      3.18 o 
  -5   2   1     2295.83     2052.94    134.27 o 
  -4   2   1        5.73        3.95      1.37 o 
  -3   2   1      297.48      302.07     13.69 o 
  -2   2   1    23992.70    19114.28    673.61 o 
  -1   2   1    17621.22    16173.55    123.39 o 
   0   2   1     1830.26     1780.18     70.89 o 
   1   2   1       14.27       10.60      1.45 o 
   2   2   1     1154.95     1000.08     28.27 o 
   3   2   1       75.86       76.99      3.68 o 
   4   2   1      683.51      633.88     11.59 o 
   5   2   1       35.70       36.11      1.49 o 
   6   2   1       34.22       34.73      1.70 o 
   7   2   1     1168.73     1234.00     10.66 o 
   8   2   1       29.53       37.15      1.78 o 
   9   2   1       16.00       18.51      1.68 o 
  10   2   1       18.10       21.85      2.21 o 
  11   2   1       15.13       12.06      2.15 o 
  12   2   1       20.35       22.65      2.61 o 
  13   2   1        1.16        3.81      2.67 o 
  14   2   1        0.23       -1.51      3.30 o 
  15   2   1        1.22       -0.07      3.87 o 
  16   2   1        6.65        4.36      4.03 o 
  17   2   1        0.37       -2.99      4.46 o 
  18   2   1        0.20        2.33      5.34 o 
 -18   3   1        0.53       -3.79      5.25 o 
 -17   3   1        0.00        2.96      4.45 o 
 -16   3   1        3.97        6.15      3.34 o 
 -15   3   1        0.77        2.72      2.97 o 
 -14   3   1       39.77       40.59      3.70 o 
 -13   3   1       54.93       54.26      4.07 o 
 -12   3   1       90.30       92.85      4.66 o 
 -11   3   1       75.57       71.74      3.82 o 
 -10   3   1      150.53      138.39      4.10 o 
  -9   3   1      104.56       92.38      3.55 o 
  -8   3   1      284.90      305.89     11.51 o 
  -7   3   1       55.58       52.69      2.81 o 
  -6   3   1      298.14      289.40     22.16 o 
  -5   3   1      283.00      309.37     12.17 o 
  -4   3   1       81.34       60.27      4.78 o 
  -3   3   1       15.19       17.64      1.53 o 
  -2   3   1     8605.86     7897.17    260.47 o 
  -1   3   1     1448.53     1393.77     56.10 o 
   0   3   1        7.09       10.29      1.11 o 
   1   3   1        0.70        0.06      0.96 o 
   2   3   1      274.80      246.63      3.57 o 
   3   3   1      388.02      330.34      6.03 o 
   4   3   1        0.39       -0.79      0.94 o 
   5   3   1      356.46      348.27      6.56 o 
   6   3   1       58.47       48.67      1.73 o 
   7   3   1        0.55        0.79      1.14 o 
   8   3   1       17.25       15.53      1.49 o 
   9   3   1       34.97       32.79      1.90 o 
  10   3   1       98.09       87.61      3.02 o 
  11   3   1       80.06       75.23      5.42 o 
  12   3   1        4.13        1.95      2.26 o 
  13   3   1        0.35        0.60      3.41 o 
  14   3   1        4.29        4.56      3.63 o 
  15   3   1        1.94        2.32      4.83 o 
  16   3   1        0.11       -3.61      3.61 o 
  17   3   1        0.01       -2.25      6.12 o 
 -18   4   1        0.19        6.15      5.97 o 
 -17   4   1        5.72        3.18      5.48 o 
 -16   4   1        4.22        6.93      4.41 o 
 -15   4   1        0.72       -2.92      2.92 o 
 -14   4   1       13.20       15.22      3.47 o 
 -13   4   1        0.58        0.60      2.92 o 
 -12   4   1       50.40       52.22      3.91 o 
 -11   4   1        1.48        1.07      2.89 o 
 -10   4   1        0.54        0.90      2.62 o 
  -9   4   1        9.92        8.12      2.39 o 
  -8   4   1        0.10       -0.87      1.92 o 
  -7   4   1      157.17      140.62      5.58 o 
  -6   4   1      455.89      450.49     11.99 o 
  -5   4   1      106.92      111.61      9.66 o 
  -4   4   1       53.10       51.69      3.54 o 
  -3   4   1        2.90        4.34      1.33 o 
  -2   4   1      465.01      402.30      6.71 o 
  -1   4   1      396.87      379.21     12.10 o 
   0   4   1        2.85        0.76      1.17 o 
   1   4   1      151.95      151.38      2.81 o 
   2   4   1     1067.40     1010.77     32.03 o 
   3   4   1      487.77      453.51      4.56 o 
   4   4   1       13.89       14.86      1.22 o 
   5   4   1       55.94       56.15      3.69 o 
   6   4   1       27.72       29.38      1.64 o 
   7   4   1       38.36       37.68      1.95 o 
   8   4   1        6.61        7.03      1.53 o 
   9   4   1       33.54       39.38      2.56 o 
  10   4   1      100.49       91.10      4.54 o 
  11   4   1      154.09      152.60     12.68 o 
  12   4   1        5.92        7.83      4.52 o 
  13   4   1        2.18        0.41      4.36 o 
  14   4   1       16.67       34.20      6.45 o 
  15   4   1        0.87       -0.60      5.09 o 
  16   4   1        0.85       -5.20      5.20 o 
  17   4   1        0.29       -0.85      5.30 o 
 -17   5   1        7.04        5.49      7.25 o 
 -16   5   1        4.93        8.35      4.94 o 
 -15   5   1       24.84       25.23      4.19 o 
 -14   5   1       12.64       15.42      3.21 o 
 -13   5   1       24.15       20.07      3.43 o 
 -12   5   1        4.55        5.91      2.98 o 
 -11   5   1        0.13       -0.73      2.69 o 
 -10   5   1        0.10       -0.90      2.54 o 
  -9   5   1        1.74        4.07      2.47 o 
  -8   5   1        4.30        7.46      2.87 o 
  -7   5   1       15.68       18.74      2.34 o 
  -6   5   1      236.11      231.94     20.50 o 
  -5   5   1      536.40      596.45     23.18 o 
  -4   5   1      147.48      153.93      3.75 o 
  -3   5   1       22.63       30.62      2.11 o 
  -2   5   1      152.62      166.13      6.99 o 
  -1   5   1        1.69        6.50      1.65 o 
   0   5   1       40.90       38.39      1.98 o 
   1   5   1      208.99      191.70      6.17 o 
   2   5   1       57.92       50.38      2.07 o 
   3   5   1      319.55      309.71     18.59 o 
   4   5   1      278.53      278.85      3.89 o 
   5   5   1        9.92       11.81      1.54 o 
   6   5   1      160.59      179.16     11.00 o 
   7   5   1       39.17       40.14      2.30 o 
   8   5   1        1.07        2.16      2.05 o 
   9   5   1       15.51       10.10      2.55 o 
  10   5   1        0.14        0.05      2.67 o 
  11   5   1       35.26       46.05     12.52 o 
  12   5   1       83.05       76.89      6.19 o 
  13   5   1       33.16       50.41     10.17 o 
  14   5   1        5.54        2.99      4.97 o 
  15   5   1        0.02       -3.85      4.84 o 
  16   5   1        0.25       -4.52      4.52 o 
  17   5   1        0.07       -1.87      8.80 o 
 -17   6   1        1.90       -3.29      5.26 o 
 -16   6   1        2.18       -0.73      4.91 o 
 -15   6   1        1.41        1.96      4.92 o 
 -14   6   1       11.63        8.92      3.18 o 
 -13   6   1       18.42       23.81      3.64 o 
 -12   6   1        0.01       -1.66      2.82 o 
 -11   6   1        1.11        1.49      2.86 o 
 -10   6   1       23.83       31.98      3.59 o 
  -9   6   1       20.31       22.92      2.97 o 
  -8   6   1       12.43       14.79      2.83 o 
  -7   6   1       56.72       75.02      6.54 o 
  -6   6   1      173.24      150.40      7.10 o 
  -5   6   1      359.90      387.29     20.67 o 
  -4   6   1      638.66      690.78     24.20 o 
  -3   6   1      462.85      460.89      6.81 o 
  -2   6   1       99.72       98.61      2.88 o 
  -1   6   1       44.35       52.27      2.56 o 
   0   6   1       20.72       32.26      2.17 o 
   1   6   1     1445.12     1318.37     11.16 o 
   2   6   1      378.93      376.56      5.97 o 
   3   6   1      765.27      732.40      7.03 o 
   4   6   1      973.15     1038.01     54.78 o 
   5   6   1       30.62       34.85      2.15 o 
   6   6   1        1.45        0.26      1.43 o 
   7   6   1       22.65       23.21      2.21 o 
   8   6   1        8.08       15.12      2.49 o 
   9   6   1       13.57       14.11      4.25 o 
  10   6   1      189.79      193.31     16.40 o 
  11   6   1        7.96        8.45      4.44 o 
  12   6   1       33.68       38.52      7.31 o 
  13   6   1       30.97       27.22      5.35 o 
  14   6   1        4.00        0.12      4.79 o 
  15   6   1        2.03       -5.28      5.28 o 
  16   6   1        0.00       -4.11      5.83 o 
 -16   7   1        6.30       11.32      5.88 o 
 -15   7   1        0.09       -4.82      4.82 o 
 -14   7   1        0.87       -5.16      5.16 o 
 -13   7   1        4.51        1.77      3.29 o 
 -12   7   1        1.64       -2.82      2.82 o 
 -11   7   1        2.85        5.00      2.95 o 
 -10   7   1        0.98       -1.13      2.65 o 
  -9   7   1        2.65        6.46      2.93 o 
  -8   7   1        0.02       -1.10      2.29 o 
  -7   7   1       98.43       99.63      6.69 o 
  -6   7   1      121.51      136.99      7.84 o 
  -5   7   1        6.39        4.32      2.05 o 
  -4   7   1        2.62       -0.25      1.81 o 
  -3   7   1       26.62       37.20      2.50 o 
  -2   7   1       14.77       18.90      2.09 o 
  -1   7   1      185.85      186.62      4.01 o 
   0   7   1        1.59        4.73      1.75 o 
   1   7   1      305.75      309.14      5.40 o 
   2   7   1      426.45      411.89      8.79 o 
   3   7   1      468.83      469.20      6.02 o 
   4   7   1       14.41       15.42      1.88 o 
   5   7   1       12.99       16.06      1.93 o 
   6   7   1       10.28        9.95      1.87 o 
   7   7   1        6.22        5.44      2.74 o 
   8   7   1        0.01        2.49      2.61 o 
   9   7   1        0.11        0.50      3.78 o 
  10   7   1       39.26       44.55      5.46 o 
  11   7   1      112.84      116.15     14.01 o 
  12   7   1        7.41        6.63      4.93 o 
  13   7   1        8.22        7.35      5.89 o 
  14   7   1        9.07        8.31      5.57 o 
  15   7   1        0.18        2.95      5.56 o 
  16   7   1        0.02        1.80      6.54 o 
 -15   8   1        6.48        4.03      5.70 o 
 -14   8   1        8.83       14.31      5.39 o 
 -13   8   1        1.74       -2.56      4.76 o 
 -12   8   1        1.08       -2.62      2.90 o 
 -11   8   1        0.60       -0.03      2.80 o 
 -10   8   1       17.83       19.45      3.28 o 
  -9   8   1        3.78       -1.44      2.45 o 
  -8   8   1        1.09        2.94      2.70 o 
  -7   8   1        9.70       19.31      3.05 o 
  -6   8   1      223.43      198.68      5.74 o 
  -5   8   1        9.40       16.36      2.65 o 
  -4   8   1      134.28      117.68      3.75 o 
  -3   8   1       22.73       26.22      2.72 o 
  -2   8   1      256.75      229.78      6.70 o 
  -1   8   1       99.62      114.41      3.92 o 
   0   8   1      134.81      107.18      3.53 o 
   1   8   1       14.61        9.51      2.11 o 
   2   8   1       47.14       49.32      3.10 o 
   3   8   1       41.22       38.72      2.62 o 
   4   8   1       31.00       32.21      2.50 o 
   5   8   1       17.37       17.54      2.20 o 
   6   8   1        3.77        4.18      1.88 o 
   7   8   1       77.77       60.35      3.74 o 
   8   8   1       16.23       17.04      2.89 o 
   9   8   1        0.24       -1.84      3.86 o 
  10   8   1        0.01       -4.86     10.15 o 
  11   8   1        7.05        6.77      4.59 o 
  12   8   1        0.00        6.02      4.56 o 
  13   8   1        1.08        2.13      5.98 o 
  14   8   1        1.80        3.31      4.92 o 
  15   8   1        0.52       -4.86      5.60 o 
 -15   9   1        0.21       -1.79      4.96 o 
 -14   9   1        6.58        2.34      5.16 o 
 -13   9   1        3.63       -0.83      4.82 o 
 -12   9   1        8.65        7.26      4.68 o 
 -11   9   1        7.79        7.43      3.21 o 
 -10   9   1        0.38       -0.68      2.87 o 
  -9   9   1        2.47       -0.82      2.57 o 
  -8   9   1       22.66       25.46      3.36 o 
  -7   9   1        2.00       -1.20      2.50 o 
  -6   9   1       53.99       55.78      3.88 o 
  -5   9   1       49.11       56.87      3.94 o 
  -4   9   1        0.88        0.64      2.24 o 
  -3   9   1      124.54      112.47      5.52 o 
  -2   9   1      339.51      272.41     11.88 o 
  -1   9   1       41.00       36.34      3.24 o 
   0   9   1      235.16      218.02      5.11 o 
   1   9   1      225.33      236.99      4.50 o 
   2   9   1        2.49       -0.17      2.07 o 
   3   9   1       35.05       43.07      2.81 o 
   4   9   1       28.77       28.11      2.60 o 
   5   9   1        2.49        1.35      2.14 o 
   6   9   1        0.10       -1.22      2.27 o 
   7   9   1        1.73       -0.93      2.46 o 
   8   9   1        0.00       -2.79      3.29 o 
   9   9   1       28.25       31.20      4.89 o 
  10   9   1        0.00       -3.39      3.97 o 
  11   9   1        1.64       -3.38      4.09 o 
  12   9   1        8.93        6.92      5.21 o 
  13   9   1        3.86        2.59      4.98 o 
  14   9   1        1.50       -0.08      6.20 o 
 -14  10   1        1.20       -3.26      5.49 o 
 -13  10   1        0.59        2.29      4.97 o 
 -12  10   1        0.47       -3.91      4.22 o 
 -11  10   1        2.28        2.22      3.48 o 
 -10  10   1        0.96        0.28      3.00 o 
  -9  10   1       17.21       18.25      3.38 o 
  -8  10   1       75.94       66.85      4.06 o 
  -7  10   1       11.39        7.55      2.90 o 
  -6  10   1        5.51        5.35      2.68 o 
  -5  10   1        7.36        5.34      2.67 o 
  -4  10   1        0.11        6.05      3.32 o 
  -3  10   1       53.37       54.32      4.83 o 
  -2  10   1       42.24       54.07      4.84 o 
  -1  10   1        7.31        5.18      2.71 o 
   0  10   1      606.82      542.32      7.74 o 
   1  10   1      132.18      139.81      4.18 o 
   2  10   1        0.21       -0.79      2.04 o 
   3  10   1        0.03       -0.55      2.10 o 
   4  10   1       15.66       16.23      2.80 o 
   5  10   1       29.55       28.20      3.23 o 
   6  10   1        6.68        7.30      2.52 o 
   7  10   1        1.25        1.06      3.49 o 
   8  10   1        2.88        1.35      3.68 o 
   9  10   1        0.31        1.17      3.88 o 
  10  10   1        3.16        4.20      6.49 o 
  11  10   1        0.57       -4.13      4.13 o 
  12  10   1        0.43       -4.89      4.89 o 
  13  10   1        0.03        4.96      6.57 o 
 -12  11   1        1.52       -4.66      4.66 o 
 -11  11   1        4.20        4.21      4.75 o 
 -10  11   1        0.00       -1.65      3.48 o 
  -9  11   1       10.13        3.75      3.20 o 
  -8  11   1       23.02       19.64      4.34 o 
  -7  11   1        0.10        5.51      6.74 o 
  -6  11   1        0.36       -3.47      3.47 o 
  -5  11   1        0.22       -0.35      3.32 o 
  -4  11   1      156.50      161.19      7.56 o 
  -3  11   1      282.75      264.05      7.74 o 
  -2  11   1       44.11       42.92      5.04 o 
  -1  11   1       95.83       72.88      5.06 o 
   0  11   1      487.16      471.83      7.37 o 
   1  11   1      146.79      142.87      4.37 o 
   2  11   1        1.49        0.26      1.91 o 
   3  11   1        0.08       -1.46      1.83 o 
   4  11   1        7.18        7.18      2.20 o 
   5  11   1       21.92       24.59      3.06 o 
   6  11   1       11.18        7.51      3.67 o 
   7  11   1        1.01        0.37      3.76 o 
   8  11   1       19.97       22.21      4.81 o 
   9  11   1       18.49       22.18      7.47 o 
  10  11   1        2.37       -0.21      4.42 o 
  11  11   1        1.44       -3.74      3.74 o 
  12  11   1        0.54        1.06      6.24 o 
 -11  12   1        0.70       -6.13      7.41 o 
 -10  12   1        0.04        4.29      7.24 o 
  -9  12   1        4.02        5.28      4.21 o 
  -8  12   1        5.64        1.97      4.22 o 
  -7  12   1        0.43        0.58      6.10 o 
  -6  12   1        0.07       -1.22      3.81 o 
  -5  12   1        6.52        9.14      4.36 o 
  -4  12   1       23.06       19.66      4.66 o 
  -3  12   1       78.54       76.27      5.63 o 
  -2  12   1        0.87       -3.49      3.49 o 
  -1  12   1        1.02       -2.52      2.83 o 
   0  12   1       22.88       22.73      3.40 o 
   1  12   1        1.15        0.88      2.31 o 
   2  12   1        0.25       -1.94      1.94 o 
   3  12   1        1.52        1.71      4.27 o 
   4  12   1        0.09       -0.85      2.72 o 
   5  12   1       31.13       26.24      4.18 o 
   6  12   1       14.21       12.02      3.95 o 
   7  12   1        2.08        3.77      4.54 o 
   8  12   1        0.85        0.97      4.02 o 
   9  12   1        0.17       -3.93      3.98 o 
  10  12   1        0.73       -0.47      4.48 o 
  -9  13   1        1.95       -4.11      6.33 o 
  -8  13   1        1.10        2.68      5.08 o 
  -7  13   1        0.32       -4.49      4.49 o 
  -6  13   1        0.02       -3.46      4.01 o 
  -5  13   1        0.69       -0.46      7.43 o 
  -4  13   1       20.11       23.86      4.95 o 
  -3  13   1       36.56       46.87      5.40 o 
  -2  13   1       16.71       28.58      5.00 o 
  -1  13   1        0.58       -1.30      3.01 o 
   0  13   1        0.48       -2.06      2.98 o 
   1  13   1        0.65       -0.75      2.56 o 
   2  13   1        0.58       -0.94      2.98 o 
   3  13   1        2.03        3.45      3.83 o 
   4  13   1        0.65        9.60      6.51 o 
   5  13   1        1.97        3.38      5.57 o 
   6  13   1        1.94        1.05      6.33 o 
   7  13   1        0.00        2.98      4.45 o 
   8  13   1        0.05       -3.50      4.31 o 
  -6  14   1        0.16       -1.09      4.42 o 
  -5  14   1        0.76       -1.32      4.57 o 
  -4  14   1       24.17       21.04      5.59 o 
  -3  14   1       24.55       24.79      4.00 o 
  -2  14   1        6.13        7.87      3.59 o 
  -1  14   1        6.12        5.80      3.37 o 
   0  14   1       15.49       13.71      3.66 o 
   1  14   1       21.13       19.72      3.87 o 
   2  14   1        7.22        9.37      3.52 o 
   3  14   1        7.39       15.73      7.06 o 
   4  14   1        4.46        5.72      5.81 o 
   5  14   1        0.00       -6.07      6.07 o 
   6  14   1        3.28       -1.43      7.27 o 
 -18   0   2        0.45        3.01      5.43 o 
 -17   0   2        0.17        1.12      4.03 o 
 -16   0   2        7.13        6.80      4.04 o 
 -15   0   2       36.89       34.70      4.86 o 
 -14   0   2       25.85       33.02      6.03 o 
 -13   0   2       63.87       57.36      6.42 o 
 -12   0   2       52.03       45.44      4.67 o 
 -11   0   2       48.78       49.48      4.55 o 
 -10   0   2        5.62        4.06      2.60 o 
  -9   0   2       15.79       13.76      2.69 o 
  -8   0   2       45.00       43.28      3.32 o 
  -7   0   2       69.87       56.41      3.48 o 
  -6   0   2       37.25       34.43      4.06 o 
  -5   0   2     3819.14     3780.57     29.06 o 
  -4   0   2       54.73       58.97      4.93 o 
  -3   0   2    57435.43    59453.18    330.94 o 
  -2   0   2      229.99      255.30      6.22 o 
  -1   0   2     1207.09     1271.41     11.82 o 
   0   0   2      374.51      409.78     32.17 o 
   1   0   2     6372.67     6432.70    111.91 o 
   2   0   2     1959.38     2050.09     42.30 o 
   3   0   2     1487.48     1557.98     37.97 o 
   4   0   2      104.47      101.83     10.62 o 
   5   0   2     3314.44     3489.68     95.81 o 
   6   0   2      900.27     1091.35     20.39 o 
   7   0   2      393.93      375.65      4.99 o 
   8   0   2       39.50       45.29      3.04 o 
   9   0   2      108.62       98.37      4.40 o 
  10   0   2       14.79        9.54      3.12 o 
  11   0   2        1.74       -1.61      2.66 o 
  12   0   2        3.23        3.12      3.87 o 
  13   0   2        0.94       -5.37      5.37 o 
  14   0   2        7.29        0.76      6.16 o 
  15   0   2        0.44       -0.41      6.01 o 
  16   0   2        0.36       -2.36      6.77 o 
  17   0   2        0.02        0.99      7.09 o 
 -18   1   2        0.05        0.78      4.06 o 
 -17   1   2        4.97        3.67      3.79 o 
 -16   1   2        1.30        3.28      2.99 o 
 -15   1   2        2.88        1.69      2.97 o 
 -14   1   2       96.48       84.95      4.19 o 
 -13   1   2       70.25       62.42      5.54 o 
 -12   1   2       52.79       53.32      3.66 o 
 -11   1   2       23.31       20.80      2.77 o 
 -10   1   2       11.85        9.87      2.41 o 
  -9   1   2       13.30       12.10      2.34 o 
  -8   1   2        0.13       -1.71      1.71 o 
  -7   1   2       42.28       48.45      3.64 o 
  -6   1   2       24.59       24.50      2.09 o 
  -5   1   2      400.03      416.46      7.16 o 
  -4   1   2     6765.07     7009.37     93.64 o 
  -3   1   2    13460.57    13288.33    187.55 o 
  -2   1   2      454.30      472.57      4.61 o 
  -1   1   2     2244.00     2717.85     33.42 o 
   0   1   2      138.84      128.85      5.89 o 
   1   1   2      439.11      502.47     12.82 o 
   2   1   2      745.59      696.76     20.65 o 
   3   1   2       32.37       43.66      2.09 o 
   4   1   2        1.46        1.29      0.86 o 
   5   1   2     1106.91     1070.27      9.12 o 
   6   1   2      474.50      475.16      3.81 o 
   7   1   2       39.66       41.50      1.87 o 
   8   1   2      163.40      178.18      4.43 o 
   9   1   2        0.51        1.53      1.61 o 
  10   1   2        5.84        6.21      1.84 o 
  11   1   2        1.33        1.07      2.09 o 
  12   1   2       24.82       36.64      3.35 o 
  13   1   2        0.62        1.69      3.19 o 
  14   1   2       16.07       15.59      7.89 o 
  15   1   2        0.92        1.44      4.40 o 
  16   1   2        0.21       -4.70      4.70 o 
  17   1   2        0.00        3.24      5.57 o 
 -18   2   2        0.00       -3.43      3.43 o 
 -17   2   2        0.09        2.15      3.45 o 
 -16   2   2        0.80        2.84      3.06 o 
 -15   2   2        4.86        6.45      3.21 o 
 -14   2   2       33.49       42.62      3.79 o 
 -13   2   2        0.58        0.21      2.75 o 
 -12   2   2       26.01       23.34      3.18 o 
 -11   2   2       58.09       59.99      3.73 o 
 -10   2   2      112.90      114.26      7.40 o 
  -9   2   2        0.88       -0.75      1.98 o 
  -8   2   2        0.00        0.86      1.84 o 
  -7   2   2       99.51       88.18      3.09 o 
  -6   2   2     1729.41     1509.91     41.61 o 
  -5   2   2      392.90      390.29     14.75 o 
  -4   2   2      169.59      211.80     14.12 o 
  -3   2   2     7001.57     6979.21     80.97 o 
  -2   2   2     9502.89    10380.66    284.90 o 
  -1   2   2      324.11      302.44      7.46 o 
   0   2   2       49.72       50.74      2.64 o 
   1   2   2      581.36      527.92      6.72 o 
   2   2   2      211.29      204.39     11.52 o 
   3   2   2       86.21       79.85      2.60 o 
   4   2   2      375.12      330.64      7.70 o 
   5   2   2      495.19      482.87      5.38 o 
   6   2   2      221.95      239.05      7.07 o 
   7   2   2      106.33       93.24      2.34 o 
   8   2   2       13.27       16.22      1.63 o 
   9   2   2        2.07        2.62      1.61 o 
  10   2   2        5.89        4.25      1.78 o 
  11   2   2        7.55        8.85      2.63 o 
  12   2   2        0.72       -2.36      2.36 o 
  13   2   2        0.07       -3.34      3.34 o 
  14   2   2        1.94        2.73      3.88 o 
  15   2   2        1.71       -4.39      5.14 o 
  16   2   2        0.68       -4.07      4.36 o 
  17   2   2        0.11       -1.28      5.14 o 
 -18   3   2        1.74        7.51      3.68 o 
 -17   3   2        5.31        6.78      3.91 o 
 -16   3   2       12.94       14.80      3.39 o 
 -15   3   2       23.88       24.83      3.61 o 
 -14   3   2       75.58       69.65      7.08 o 
 -13   3   2        0.03       -1.22      2.42 o 
 -12   3   2        1.91        1.28      2.66 o 
 -11   3   2       41.73       43.77      4.70 o 
 -10   3   2        0.14       -1.21      2.32 o 
  -9   3   2       11.88       10.15      2.36 o 
  -8   3   2        7.49        9.55      2.21 o 
  -7   3   2      290.99      308.87     15.56 o 
  -6   3   2     1814.73     2067.90    143.26 o 
  -5   3   2       24.87       30.80      3.45 o 
  -4   3   2      229.95      220.89     19.90 o 
  -3   3   2        0.03        1.04      1.35 o 
  -2   3   2      716.14      746.54     23.20 o 
  -1   3   2     4122.70     4096.55     55.03 o 
   0   3   2      268.35      231.19      4.41 o 
   1   3   2       38.89       36.13      1.63 o 
   2   3   2     1341.00     1290.04     28.75 o 
   3   3   2      224.71      208.95      4.82 o 
   4   3   2      316.59      301.60      9.40 o 
   5   3   2       51.59       46.07      2.11 o 
   6   3   2       87.22       82.35      3.92 o 
   7   3   2        0.14       -0.07      1.23 o 
   8   3   2       16.83       24.66      1.69 o 
   9   3   2       57.30       56.51      2.33 o 
  10   3   2        5.57        7.15      2.80 o 
  11   3   2       87.47       94.40      6.84 o 
  12   3   2        0.07       -1.09      2.51 o 
  13   3   2        0.88        0.75      2.63 o 
  14   3   2        9.98        8.53      4.04 o 
  15   3   2        0.05       -4.98      6.73 o 
  16   3   2        0.24        1.31      4.60 o 
  17   3   2        0.10        2.75      5.14 o 
 -18   4   2        0.23       -4.00      4.18 o 
 -17   4   2        5.25        7.59      3.97 o 
 -16   4   2        4.40        3.84      3.52 o 
 -15   4   2       14.95       17.75      3.54 o 
 -14   4   2        3.20        1.30      3.26 o 
 -13   4   2        3.90        5.88      3.88 o 
 -12   4   2        5.15        3.91      3.65 o 
 -11   4   2       24.24       25.11      3.29 o 
 -10   4   2      165.13      165.58     11.77 o 
  -9   4   2       22.00       25.52      2.84 o 
  -8   4   2       79.87       71.56      3.54 o 
  -7   4   2       68.66       80.12      5.06 o 
  -6   4   2     2642.03     2513.87     92.56 o 
  -5   4   2       74.06       68.81      2.94 o 
  -4   4   2        8.06       10.02      2.25 o 
  -3   4   2      885.70      941.84     26.02 o 
  -2   4   2     1742.75     1829.38     32.25 o 
  -1   4   2       88.85      106.31      7.72 o 
   0   4   2     2273.34     2354.28     30.60 o 
   1   4   2        2.30        0.19      1.00 o 
   2   4   2      208.93      211.72      4.66 o 
   3   4   2       48.15       46.51      1.68 o 
   4   4   2       29.01       28.46      1.69 o 
   5   4   2       20.25       22.83      1.48 o 
   6   4   2        8.25        5.41      1.16 o 
   7   4   2       37.18       39.96      2.11 o 
   8   4   2      111.86      107.36      5.56 o 
   9   4   2       94.92      102.30      4.83 o 
  10   4   2        8.45        6.91      2.65 o 
  11   4   2       12.20       14.06      2.89 o 
  12   4   2       32.45       31.25      3.19 o 
  13   4   2        2.39        2.18      2.55 o 
  14   4   2        1.40        4.62      4.07 o 
  15   4   2        0.66       -1.67      3.87 o 
  16   4   2        0.41        2.39      6.77 o 
 -17   5   2        4.48       -1.71      3.24 o 
 -16   5   2        0.71        4.32      3.21 o 
 -15   5   2        0.04       -2.75      2.75 o 
 -14   5   2        0.12       -2.94      2.94 o 
 -13   5   2        8.08       10.21      2.95 o 
 -12   5   2        2.55        1.08      2.99 o 
 -11   5   2        4.84        6.66      3.11 o 
 -10   5   2        1.41        2.45      2.66 o 
  -9   5   2       22.32       29.83      3.04 o 
  -8   5   2       28.02       26.42      2.92 o 
  -7   5   2        0.09        2.36      2.06 o 
  -6   5   2        3.98        0.44      2.02 o 
  -5   5   2        8.12       16.71      2.24 o 
  -4   5   2       33.01       50.49     11.42 o 
  -3   5   2      235.14      226.41      8.08 o 
  -2   5   2       88.36       80.52      8.60 o 
  -1   5   2      315.05      307.13      4.62 o 
   0   5   2     1055.57     1010.06     18.11 o 
   1   5   2      480.54      423.85      4.48 o 
   2   5   2      158.56      123.03      2.21 o 
   3   5   2      123.68      111.03      4.33 o 
   4   5   2       28.48       35.68      1.80 o 
   5   5   2        1.72        2.18      1.30 o 
   6   5   2       14.02       13.08      1.49 o 
   7   5   2        6.74        8.02      1.54 o 
   8   5   2      137.34      133.54      4.29 o 
   9   5   2      312.84      298.82     17.61 o 
  10   5   2       45.67       54.21     10.19 o 
  11   5   2       26.13       31.20      3.63 o 
  12   5   2        0.03       -1.75      3.05 o 
  13   5   2        1.51        1.26      4.98 o 
  14   5   2        0.04        1.18      5.56 o 
  15   5   2        0.47       -5.64      5.64 o 
  16   5   2        0.29       -6.20      6.20 o 
 -17   6   2        9.44        9.39      5.88 o 
 -16   6   2        0.17       -3.26      3.26 o 
 -15   6   2        0.24       -1.86      3.18 o 
 -14   6   2        0.02       -0.97      2.91 o 
 -13   6   2        1.63        3.76      2.99 o 
 -12   6   2        1.21        0.60      2.90 o 
 -11   6   2       10.50        8.87      3.09 o 
 -10   6   2        3.64        2.21      2.95 o 
  -9   6   2       64.09       70.09      4.13 o 
  -8   6   2       15.85       18.74      2.93 o 
  -7   6   2        0.48       -0.72      2.36 o 
  -6   6   2      157.72      157.10      6.70 o 
  -5   6   2       93.70       82.75      3.26 o 
  -4   6   2        2.45        2.17      1.77 o 
  -3   6   2       81.41       75.99      5.52 o 
  -2   6   2       28.65       39.73      2.42 o 
  -1   6   2       44.93       51.10      2.31 o 
   0   6   2      916.11      905.72     29.89 o 
   1   6   2      452.47      440.37      4.54 o 
   2   6   2      269.55      257.38      7.92 o 
   3   6   2       65.62       51.49      2.04 o 
   4   6   2       10.79       10.17      1.46 o 
   5   6   2        3.87        6.86      1.61 o 
   6   6   2        0.22        0.13      1.38 o 
   7   6   2       15.68       17.54      2.51 o 
   8   6   2       19.31       19.17      3.89 o 
   9   6   2      183.34      178.94     13.94 o 
  10   6   2       85.43       78.93      6.14 o 
  11   6   2       16.85       20.35      5.24 o 
  12   6   2        1.98       -1.17      5.59 o 
  13   6   2        3.55        3.79      4.94 o 
  14   6   2        0.00       -3.98      8.04 o 
  15   6   2        0.01       -4.68      4.68 o 
  16   6   2        0.00       -0.61      6.39 o 
 -16   7   2        2.32       -0.44      3.52 o 
 -15   7   2        0.02       -0.12      3.35 o 
 -14   7   2        0.07       11.69     13.29 o 
 -13   7   2        1.99        0.59      3.17 o 
 -12   7   2        0.18       -0.57      2.86 o 
 -11   7   2        2.68        1.94      2.87 o 
 -10   7   2       15.59       18.97      3.32 o 
  -9   7   2       12.90        8.49      3.13 o 
  -8   7   2       25.50       30.54      3.45 o 
  -7   7   2       44.13       55.48      3.79 o 
  -6   7   2       12.79       15.84      2.68 o 
  -5   7   2        1.16        4.32      2.23 o 
  -4   7   2        0.98        0.64      1.90 o 
  -3   7   2        0.02       -1.65      1.72 o 
  -2   7   2      124.42      104.11      3.25 o 
  -1   7   2       17.69       19.62      2.01 o 
   0   7   2       75.36       74.76      5.85 o 
   1   7   2       84.27       91.55      2.78 o 
   2   7   2       25.41       40.19      2.25 o 
   3   7   2      459.21      423.14     10.65 o 
   4   7   2        1.76        1.61      1.63 o 
   5   7   2       35.20       34.12      2.37 o 
   6   7   2        5.68        8.73      1.98 o 
   7   7   2        9.25       12.49      3.01 o 
   8   7   2        0.16       -0.44      3.78 o 
   9   7   2      167.16      157.80      9.76 o 
  10   7   2        3.08        5.45      4.51 o 
  11   7   2      130.92      139.10      7.56 o 
  12   7   2        2.67        0.16      4.81 o 
  13   7   2        0.01        0.97      5.43 o 
  14   7   2        0.00       -7.44     10.10 o 
  15   7   2        0.02       -4.28      5.74 o 
 -16   8   2        0.77       -4.41      6.13 o 
 -15   8   2        0.26        0.37      3.82 o 
 -14   8   2        0.83        0.80      3.41 o 
 -13   8   2        0.10        4.74      6.37 o 
 -12   8   2        3.48        1.53      3.02 o 
 -11   8   2        1.30       -1.35      2.93 o 
 -10   8   2       18.48       16.14      3.40 o 
  -9   8   2        3.86        4.71      2.90 o 
  -8   8   2        9.96       17.31      3.28 o 
  -7   8   2        4.56        5.26      2.87 o 
  -6   8   2       21.07       31.34      3.45 o 
  -5   8   2       24.02       37.51      3.67 o 
  -4   8   2        0.24        0.47      2.13 o 
  -3   8   2       82.20       88.32      4.98 o 
  -2   8   2       94.64       90.62      4.71 o 
  -1   8   2      330.86      276.51      6.28 o 
   0   8   2       29.53       47.24      3.56 o 
   1   8   2       12.44       15.83      2.14 o 
   2   8   2      249.12      245.21      3.87 o 
   3   8   2        2.02        0.45      1.50 o 
   4   8   2       35.09       32.18      2.49 o 
   5   8   2        3.90        5.86      1.92 o 
   6   8   2       10.87       11.20      2.78 o 
   7   8   2        8.70        8.33      3.88 o 
   8   8   2       23.61       23.76      4.61 o 
   9   8   2        0.05       -3.91      3.91 o 
  10   8   2       29.62       34.30      5.46 o 
  11   8   2        9.68        5.17      4.50 o 
  12   8   2        3.07        0.57      4.95 o 
  13   8   2        0.75       -4.93      4.93 o 
  14   8   2        0.00       -3.02      6.74 o 
 -15   9   2        0.97       -7.71      9.10 o 
 -14   9   2        1.54        2.28      4.67 o 
 -13   9   2        1.18       -0.24      3.39 o 
 -12   9   2        0.01       -3.03      3.03 o 
 -11   9   2        4.93        2.18      3.72 o 
 -10   9   2       11.77       10.56      3.33 o 
  -9   9   2       10.92       15.18      3.40 o 
  -8   9   2      102.33       93.66      4.39 o 
  -7   9   2        1.46       -0.06      2.70 o 
  -6   9   2        0.49       -2.42      2.42 o 
  -5   9   2        3.62       -0.83      4.32 o 
  -4   9   2        3.39        4.93      3.63 o 
  -3   9   2       19.54       19.86      4.73 o 
  -2   9   2      147.87      139.51      5.68 o 
  -1   9   2       81.98       75.03      4.79 o 
   0   9   2        4.27        5.30      2.55 o 
   1   9   2        6.59        3.13      2.00 o 
   2   9   2       20.58       20.87      2.23 o 
   3   9   2        3.95        0.38      1.79 o 
   4   9   2        7.84        8.02      2.41 o 
   5   9   2        2.83        4.76      3.22 o 
   6   9   2        8.68        5.00      2.70 o 
   7   9   2        0.12       -2.32      3.49 o 
   8   9   2       10.48       16.55      4.59 o 
   9   9   2       18.29       11.83     10.17 o 
  10   9   2        6.99        8.53      4.79 o 
  11   9   2        3.06        3.20      4.82 o 
  12   9   2        5.86        3.89      4.80 o 
  13   9   2        4.25       11.56      6.15 o 
 -14  10   2        0.01       -5.03      5.47 o 
 -13  10   2        1.21        0.15      4.42 o 
 -12  10   2        1.13       -2.18      3.33 o 
 -11  10   2        0.19       -3.20      3.20 o 
 -10  10   2        2.10        1.30      3.18 o 
  -9  10   2        1.03        1.31      4.70 o 
  -8  10   2        0.54       -3.08      3.61 o 
  -7  10   2       14.27       15.02      4.47 o 
  -6  10   2        6.56        1.35      3.74 o 
  -5  10   2       51.85       60.49      5.08 o 
  -4  10   2        0.34        0.41      3.37 o 
  -3  10   2       50.41       63.72      5.43 o 
  -2  10   2        4.89        8.47      3.52 o 
  -1  10   2       36.84       46.45      4.79 o 
   0  10   2       46.69       61.52      4.06 o 
   1  10   2        8.21        5.22      2.19 o 
   2  10   2        2.48        2.45      1.84 o 
   3  10   2        3.33        1.76      2.52 o 
   4  10   2        6.92        5.64      2.75 o 
   5  10   2        0.00       -0.26      2.91 o 
   6  10   2        9.74        3.22      3.78 o 
   7  10   2       15.82       10.45      4.39 o 
   8  10   2        2.21       -2.59      4.04 o 
   9  10   2        0.22       -1.62      4.37 o 
  10  10   2        0.56        3.91      7.84 o 
  11  10   2        2.16        2.36      4.75 o 
  12  10   2        7.41       11.07      5.51 o 
 -12  11   2        0.37       -4.18      4.18 o 
 -11  11   2        1.77        2.75      4.85 o 
 -10  11   2        5.96        8.38      4.47 o 
  -9  11   2       15.40       16.73      6.22 o 
  -8  11   2       35.00       35.77      5.21 o 
  -7  11   2       42.89       64.83      6.37 o 
  -6  11   2       78.54       92.37      6.42 o 
  -5  11   2        2.11        2.00      3.95 o 
  -4  11   2       91.65       79.82      5.79 o 
  -3  11   2       55.04       69.95      5.86 o 
  -2  11   2       24.11       25.32      4.44 o 
  -1  11   2      372.67      347.37      8.68 o 
   0  11   2       76.69       87.42      5.21 o 
   1  11   2        2.45        1.68      2.29 o 
   2  11   2        0.26       -0.46      2.61 o 
   3  11   2        3.35        5.07      2.79 o 
   4  11   2        0.33       -2.37      2.37 o 
   5  11   2       22.30       14.73      3.07 o 
   6  11   2        3.48        3.90      3.49 o 
   7  11   2       16.16        9.85      4.34 o 
   8  11   2       19.02       13.73      5.22 o 
   9  11   2        3.12        6.99      4.93 o 
  10  11   2        0.68       -4.11      4.11 o 
  11  11   2        0.01       -0.68      4.68 o 
 -11  12   2        0.02       -4.02      4.02 o 
 -10  12   2        0.63       -1.22      4.60 o 
  -9  12   2        1.64       -1.52      4.21 o 
  -8  12   2        0.96       -1.25      4.06 o 
  -7  12   2       13.92       14.77      5.01 o 
  -6  12   2        0.25       -3.97      3.97 o 
  -5  12   2       23.42       25.18      5.02 o 
  -4  12   2        6.07        0.90      4.15 o 
  -3  12   2       13.67       13.68      4.68 o 
  -2  12   2       28.78       29.88      4.96 o 
  -1  12   2      103.41       95.15      4.81 o 
   0  12   2        5.73        9.73      2.55 o 
   1  12   2        2.87        0.05      2.86 o 
   2  12   2        2.02        4.15      3.15 o 
   3  12   2        2.50       -0.84      2.82 o 
   4  12   2        0.08       -0.17      2.86 o 
   5  12   2        4.20       10.41      4.19 o 
   6  12   2        0.29       -2.03      3.60 o 
   7  12   2        5.84        5.77      4.18 o 
   8  12   2       10.62       11.55      4.80 o 
   9  12   2        0.61       -4.30      4.30 o 
  -9  13   2        0.02       -1.04      4.85 o 
  -8  13   2        0.03       -2.35      4.26 o 
  -7  13   2        0.01       -1.30      6.59 o 
  -6  13   2        3.72        9.32      5.06 o 
  -5  13   2       15.82       21.41      5.39 o 
  -4  13   2        5.70       -2.61      5.85 o 
  -3  13   2        9.42       11.21      6.80 o 
  -2  13   2       27.39       23.80      5.17 o 
  -1  13   2        8.43        6.22      3.02 o 
   0  13   2        0.13       -1.00      4.61 o 
   1  13   2        0.22       -1.18      2.92 o 
   2  13   2        4.40        5.16      3.25 o 
   3  13   2        2.49       -2.98      2.98 o 
   4  13   2        6.98        1.37      5.66 o 
   5  13   2        0.57       -4.22      4.22 o 
   6  13   2        2.51        1.24      4.06 o 
   7  13   2        4.71        1.32      4.25 o 
  -6  14   2       12.70       11.05      5.30 o 
  -5  14   2       35.04       35.92      6.18 o 
  -4  14   2        9.14        9.10      5.22 o 
  -3  14   2        2.23       -3.14      4.84 o 
  -2  14   2        7.91        6.91      3.10 o 
  -1  14   2        1.41        1.38      5.10 o 
   0  14   2        4.24        6.46      3.50 o 
   1  14   2        0.00        4.11      3.33 o 
   2  14   2        5.01        0.75      3.20 o 
   3  14   2        8.87       10.53      4.42 o 
   4  14   2       12.81       11.53      7.56 o 
 -18   1   3        2.43        5.14      3.75 o 
 -17   1   3        3.94        4.05      3.39 o 
 -16   1   3       54.12       52.73      4.58 o 
 -15   1   3       49.85       52.39      3.99 o 
 -14   1   3        1.00        0.43      2.56 o 
 -13   1   3        0.19        0.54      2.47 o 
 -12   1   3        5.97        3.31      2.60 o 
 -11   1   3        1.81        1.35      2.48 o 
 -10   1   3       22.71       20.95      2.91 o 
  -9   1   3       18.27       16.41      2.02 o 
  -8   1   3      438.20      384.35     17.47 o 
  -7   1   3      286.68      302.80      5.48 o 
  -6   1   3      607.50      544.15     13.47 o 
  -5   1   3     1148.81     1234.00     12.57 o 
  -4   1   3       47.11       47.82      2.51 o 
  -3   1   3       22.38       22.24      1.56 o 
  -2   1   3       25.87       26.30      1.61 o 
  -1   1   3      630.90      614.91      4.53 o 
   0   1   3       30.51       32.58      2.84 o 
   1   1   3       47.47       47.87      2.55 o 
   2   1   3        3.20        2.70      1.45 o 
   3   1   3       22.15       23.32      1.49 o 
   4   1   3      438.10      488.58      4.58 o 
   5   1   3      103.98      120.26      2.44 o 
   6   1   3       28.10       34.41      1.68 o 
   7   1   3        5.33        7.34      1.60 o 
   8   1   3        9.72       10.43      1.80 o 
   9   1   3        0.12       -0.35      2.10 o 
  10   1   3        4.93        5.10      2.45 o 
  11   1   3        3.54        1.00      2.60 o 
  12   1   3       32.15       37.25      4.01 o 
  13   1   3       34.45       46.13      5.95 o 
  14   1   3        2.18        7.02      4.92 o 
  15   1   3        0.04       -2.68      4.59 o 
  16   1   3        0.28        2.34      4.94 o 
 -18   2   3        0.00       -0.29      3.33 o 
 -17   2   3        6.26        7.12      3.27 o 
 -16   2   3        0.58       -1.00      2.90 o 
 -15   2   3       72.38       68.80      4.29 o 
 -14   2   3       15.70       17.34      3.71 o 
 -13   2   3       26.78       26.71      3.33 o 
 -12   2   3       28.46       30.37      3.17 o 
 -11   2   3        0.53       -0.62      2.58 o 
 -10   2   3       18.31       21.02      2.27 o 
  -9   2   3       10.31        8.92      1.98 o 
  -8   2   3      623.83      608.61     36.76 o 
  -7   2   3      388.29      363.03     12.24 o 
  -6   2   3      835.67      823.75      9.62 o 
  -5   2   3      688.59      704.73     23.19 o 
  -4   2   3      226.87      265.66      6.93 o 
  -3   2   3      556.78      601.86      4.81 o 
  -2   2   3      148.60      147.66      2.72 o 
  -1   2   3      290.07      302.87     13.92 o 
   0   2   3      232.63      231.90      9.88 o 
   1   2   3       62.48       68.81      2.16 o 
   2   2   3       29.05       37.59      2.47 o 
   3   2   3        1.77        0.05      1.62 o 
   4   2   3      202.93      231.27      3.59 o 
   5   2   3       28.37       28.18      1.80 o 
   6   2   3        0.23        1.28      1.49 o 
   7   2   3        0.04        0.95      1.27 o 
   8   2   3        1.24        0.85      2.03 o 
   9   2   3       24.43       28.91      2.68 o 
  10   2   3        6.81        2.90      2.31 o 
  11   2   3        0.07        0.35      2.66 o 
  12   2   3        1.34        6.40      2.79 o 
  13   2   3        2.74       -1.23      2.72 o 
  14   2   3        0.03       -1.13      4.61 o 
  15   2   3        0.32        1.28      4.78 o 
  16   2   3        0.00       -4.59      5.31 o 
 -18   3   3        3.31        4.21      3.29 o 
 -17   3   3        0.12       -1.82      3.13 o 
 -16   3   3        0.15       -2.88      2.88 o 
 -15   3   3        9.85        7.71      3.12 o 
 -14   3   3       14.69       12.33      3.07 o 
 -13   3   3       15.15       16.32      3.22 o 
 -12   3   3        3.23        3.23      2.76 o 
 -11   3   3       22.59       24.46      3.30 o 
 -10   3   3        3.61        2.66      2.53 o 
  -9   3   3        8.47        9.09      3.68 o 
  -8   3   3       19.31       20.77      2.67 o 
  -7   3   3        0.25       -1.61      1.61 o 
  -6   3   3       67.65       70.52      3.26 o 
  -5   3   3     3765.63     3806.16     49.42 o 
  -4   3   3     1028.56     1046.44      5.92 o 
  -3   3   3      173.20      143.24      3.59 o 
  -2   3   3       82.38      102.88      3.48 o 
  -1   3   3      555.54      574.14      5.65 o 
   0   3   3       21.87       22.57      2.89 o 
   1   3   3      102.40      131.00      5.78 o 
   2   3   3       85.52      107.89      9.98 o 
   3   3   3      625.75      598.40      6.21 o 
   4   3   3      219.49      253.52      8.59 o 
   5   3   3       53.83       47.92      2.40 o 
   6   3   3        5.85        7.37      1.63 o 
   7   3   3        1.02        1.75      1.78 o 
   8   3   3       42.38       43.88      2.70 o 
   9   3   3       19.74       19.48      2.55 o 
  10   3   3        3.31        3.02      2.35 o 
  11   3   3       17.91       22.07      3.11 o 
  12   3   3        1.20       -1.96      3.18 o 
  13   3   3        1.77       -3.04      3.04 o 
  14   3   3        0.04        6.01      7.27 o 
  15   3   3        0.08        7.73      7.62 o 
  16   3   3        0.02        2.10      7.88 o 
 -18   4   3        1.97        0.87      3.66 o 
 -17   4   3        1.93        1.07      3.34 o 
 -16   4   3        0.00       -0.95      3.06 o 
 -15   4   3        0.00       -1.03      2.95 o 
 -14   4   3       13.32       16.55      3.53 o 
 -13   4   3       30.39       31.93      4.28 o 
 -12   4   3        4.56        5.63      2.97 o 
 -11   4   3        1.25       -0.56      2.81 o 
 -10   4   3       50.42       59.32      3.76 o 
  -9   4   3        9.10        6.32      2.53 o 
  -8   4   3       28.90       40.68      3.18 o 
  -7   4   3        5.80       10.55      2.44 o 
  -6   4   3      206.70      209.69      3.83 o 
  -5   4   3      878.64      988.24     23.09 o 
  -4   4   3     1711.79     1791.70     17.99 o 
  -3   4   3       67.25       75.33      2.30 o 
  -2   4   3      271.78      241.53      9.97 o 
  -1   4   3      261.67      258.30      3.47 o 
   0   4   3      329.83      352.77      3.91 o 
   1   4   3     1697.14     1869.07     10.68 o 
   2   4   3      293.14      297.06      7.35 o 
   3   4   3        2.72        4.49      1.84 o 
   4   4   3      184.91      190.82      3.80 o 
   5   4   3        0.04        0.77      1.69 o 
   6   4   3       29.96       38.63      2.27 o 
   7   4   3       44.10       50.06      2.62 o 
   8   4   3       65.42       60.13      3.10 o 
   9   4   3      168.06      156.77      8.77 o 
  10   4   3       38.48       41.14      3.42 o 
  11   4   3        2.39        1.48      3.04 o 
  12   4   3        0.13        0.33      3.56 o 
  13   4   3        0.19       -1.15      3.20 o 
  14   4   3        0.07       -1.56      3.38 o 
  15   4   3        0.15       -5.87      6.48 o 
  16   4   3        0.21       -4.58      7.73 o 
 -17   5   3        2.24        0.40      3.22 o 
 -16   5   3        1.03        0.75      3.11 o 
 -15   5   3        0.01        2.67      3.25 o 
 -14   5   3        2.91        5.57      3.15 o 
 -13   5   3        2.79       -0.26      2.80 o 
 -12   5   3       11.36        8.98      3.16 o 
 -11   5   3        2.48        0.43      2.85 o 
 -10   5   3       34.57       40.38      4.36 o 
  -9   5   3      160.96      159.03      4.79 o 
  -8   5   3       78.43       97.54      4.33 o 
  -7   5   3        8.95        9.20      2.49 o 
  -6   5   3        0.81       -0.49      2.04 o 
  -5   5   3       12.89       15.58      1.69 o 
  -4   5   3     1145.25     1193.12     29.55 o 
  -3   5   3      517.31      570.99     12.97 o 
  -2   5   3      278.30      277.95      3.95 o 
  -1   5   3       58.25       72.59      2.68 o 
   0   5   3     1241.04     1337.36     11.93 o 
   1   5   3      475.47      573.40     13.00 o 
   2   5   3        1.89       -0.25      1.27 o 
   3   5   3       76.71       68.83      3.31 o 
   4   5   3        2.55        4.48      1.84 o 
   5   5   3       24.26       33.27      2.83 o 
   6   5   3       31.17       27.14      2.71 o 
   7   5   3      127.16      125.28      5.64 o 
   8   5   3       79.35       80.00      3.87 o 
   9   5   3      322.35      320.98     17.39 o 
  10   5   3      127.90      140.61     15.45 o 
  11   5   3        3.45       -2.70      2.70 o 
  12   5   3        0.05        2.21      3.45 o 
  13   5   3        1.13       -3.04      3.04 o 
  14   5   3        0.10       -2.52      4.30 o 
  15   5   3        0.41       -4.79      8.17 o 
 -17   6   3        0.24        1.88      3.83 o 
 -16   6   3        0.48        1.05      3.55 o 
 -15   6   3        0.00       -0.55      2.98 o 
 -14   6   3        0.79        0.91      2.93 o 
 -13   6   3        0.08       -2.21      2.80 o 
 -12   6   3        0.19       -0.15      2.80 o 
 -11   6   3       17.16       16.57      3.50 o 
 -10   6   3        0.51        1.10      3.03 o 
  -9   6   3       34.64       52.23      3.92 o 
  -8   6   3        7.74        8.48      3.05 o 
  -7   6   3       33.62       35.74      3.29 o 
  -6   6   3      224.08      212.78      7.18 o 
  -5   6   3      302.74      312.04     14.30 o 
  -4   6   3        0.02        1.88      1.92 o 
  -3   6   3      931.99      923.46     28.35 o 
  -2   6   3      322.02      305.35      5.44 o 
  -1   6   3        1.87        6.58      1.61 o 
   0   6   3      188.70      212.61      4.80 o 
   1   6   3      195.12      188.81      4.44 o 
   2   6   3       73.28       66.23      2.57 o 
   3   6   3        0.16        0.29      2.03 o 
   4   6   3        9.90       14.99      2.22 o 
   5   6   3       24.09       22.50      2.52 o 
   6   6   3        0.04       -2.36      2.36 o 
   7   6   3       16.45       20.72      2.80 o 
   8   6   3       23.18       27.63      4.96 o 
   9   6   3       60.58       63.63      6.15 o 
  10   6   3        8.89        4.27      4.42 o 
  11   6   3        6.64       10.57      3.22 o 
  12   6   3        2.90        6.10      5.60 o 
  13   6   3        0.00       -2.06      3.29 o 
  14   6   3        0.01       -1.54      5.87 o 
  15   6   3        0.39       -4.17      6.62 o 
 -16   7   3        0.23       -3.34      3.34 o 
 -15   7   3        0.01       -3.26      3.26 o 
 -14   7   3        0.11        4.38      3.46 o 
 -13   7   3        8.01        9.57      3.38 o 
 -12   7   3        2.58        3.46      3.34 o 
 -11   7   3        5.14        7.51      3.16 o 
 -10   7   3       49.96       52.08      4.36 o 
  -9   7   3       11.74       13.29      3.29 o 
  -8   7   3       36.59       35.72      3.73 o 
  -7   7   3        2.40        2.21      2.74 o 
  -6   7   3        1.56        3.93      2.64 o 
  -5   7   3        1.06        3.07      2.37 o 
  -4   7   3       26.62       33.88      3.20 o 
  -3   7   3        0.88        1.19      2.04 o 
  -2   7   3        8.54       12.22      2.43 o 
  -1   7   3       26.86       36.27      2.90 o 
   0   7   3       22.79       28.91      2.28 o 
   1   7   3       34.93       46.93      2.63 o 
   2   7   3        7.98        7.40      1.78 o 
   3   7   3        3.23        1.99      1.85 o 
   4   7   3       29.05       31.54      2.97 o 
   5   7   3        0.60        1.29      2.13 o 
   6   7   3        1.31       -0.51      2.52 o 
   7   7   3       80.14       68.79      3.83 o 
   8   7   3       82.17       72.36      5.45 o 
   9   7   3       18.47       24.96      8.84 o 
  10   7   3        3.91        1.80      3.15 o 
  11   7   3        0.40       -0.59      6.73 o 
  12   7   3        0.03       -3.49      7.30 o 
  13   7   3        0.78        1.26      5.01 o 
  14   7   3        0.12        1.37      5.29 o 
 -15   8   3        0.00       -0.42      3.69 o 
 -14   8   3        0.01        1.59      3.44 o 
 -13   8   3        2.24       -2.78      3.17 o 
 -12   8   3        3.54        3.57      3.33 o 
 -11   8   3        3.82        5.78      3.39 o 
 -10   8   3        4.30        6.94      3.35 o 
  -9   8   3        7.61       10.60      3.16 o 
  -8   8   3        8.49       12.12      4.39 o 
  -7   8   3        1.90        6.29      3.98 o 
  -6   8   3       58.49       70.95      5.85 o 
  -5   8   3        0.63       -3.30      3.30 o 
  -4   8   3        6.92       12.55      2.82 o 
  -3   8   3      412.83      395.97      7.22 o 
  -2   8   3      792.61      777.01     22.83 o 
  -1   8   3      437.16      453.83     20.68 o 
   0   8   3        6.28        1.32      2.69 o 
   1   8   3       77.39       65.90      3.61 o 
   2   8   3        6.90        3.79      4.73 o 
   3   8   3        3.04        1.95      2.42 o 
   4   8   3       15.82       19.41      3.16 o 
   5   8   3       38.72       31.81      3.58 o 
   6   8   3       48.84       54.61      5.06 o 
   7   8   3      123.23      124.90      8.87 o 
   8   8   3       37.07       43.81      5.97 o 
   9   8   3        1.08        6.35      4.70 o 
  10   8   3        0.64       -4.26      4.37 o 
  11   8   3        0.06       -4.46      4.46 o 
  12   8   3        2.68       -2.95      5.21 o 
  13   8   3        0.50        0.45      5.96 o 
 -14   9   3        2.04       -2.38      3.41 o 
 -13   9   3        0.00        0.56      3.52 o 
 -12   9   3        7.30        8.39      3.70 o 
 -11   9   3       45.19       52.87     12.59 o 
 -10   9   3       22.59       20.21      4.28 o 
  -9   9   3       18.84       24.87      8.54 o 
  -8   9   3       19.36       40.27      5.24 o 
  -7   9   3        3.65       11.49      4.10 o 
  -6   9   3      142.18      166.69     10.58 o 
  -5   9   3      242.38      225.01      7.25 o 
  -4   9   3       27.21       26.96      4.24 o 
  -3   9   3      523.93      533.38     13.17 o 
  -2   9   3      283.15      298.92      7.44 o 
  -1   9   3       21.93       34.80      3.54 o 
   0   9   3      102.48      105.36      5.94 o 
   1   9   3        5.90        5.84      3.45 o 
   2   9   3        1.10        5.54      3.15 o 
   3   9   3        0.27       -1.19      2.41 o 
   4   9   3        8.00       10.61      3.06 o 
   5   9   3        0.63        1.66      2.69 o 
   6   9   3       71.05       67.54      4.94 o 
   7   9   3        0.61        1.84      3.95 o 
   8   9   3       20.74       13.23      4.86 o 
   9   9   3        0.16       -4.13      4.13 o 
  10   9   3        0.00       -1.00      4.59 o 
  11   9   3        2.32       -2.41      6.58 o 
  12   9   3        1.19        1.73      4.92 o 
 -13  10   3        0.26       -0.26      4.32 o 
 -12  10   3        3.72        5.16      7.82 o 
 -11  10   3        8.92       11.97      5.66 o 
 -10  10   3        0.01       -4.01      4.01 o 
  -9  10   3       15.61       16.57      4.63 o 
  -8  10   3       32.85       40.49      5.31 o 
  -7  10   3        2.49        2.41      4.52 o 
  -6  10   3       11.96       18.98      5.03 o 
  -5  10   3        1.71       -0.29      3.91 o 
  -4  10   3        5.08       10.40      3.19 o 
  -3  10   3      380.07      399.91      8.56 o 
  -2  10   3       71.34       65.61      4.45 o 
  -1  10   3        2.45        1.39      2.71 o 
   0  10   3       14.57       16.31      3.84 o 
   1  10   3       35.82       37.74      4.54 o 
   2  10   3        0.35        0.77      2.56 o 
   3  10   3        4.32        4.44      2.77 o 
   4  10   3        0.29        0.70      3.57 o 
   5  10   3       41.37       39.17      4.02 o 
   6  10   3        1.82        4.55      3.04 o 
   7  10   3        7.57        2.68      5.27 o 
   8  10   3        1.20       -3.81      3.81 o 
   9  10   3        0.01       -5.57      7.65 o 
  10  10   3        0.98       -1.81      8.84 o 
  11  10   3        0.13       -5.16      6.73 o 
 -12  11   3        0.00        5.25      4.73 o 
 -11  11   3        0.05       -2.18      4.49 o 
 -10  11   3        0.04       -1.77      4.35 o 
  -9  11   3        2.55        2.82      7.18 o 
  -8  11   3       14.29       12.03      4.80 o 
  -7  11   3        4.49        7.52      7.86 o 
  -6  11   3       54.90       68.20      8.23 o 
  -5  11   3       35.60       43.13      8.04 o 
  -4  11   3        0.03       -1.85      2.97 o 
  -3  11   3       66.76       80.95      6.12 o 
  -2  11   3        5.42        3.99      4.17 o 
  -1  11   3        0.01       -3.01      3.59 o 
   0  11   3        0.01       -0.86      3.48 o 
   1  11   3        6.37       11.56      4.17 o 
   2  11   3        0.76       -0.33      2.66 o 
   3  11   3       12.62        8.82      3.34 o 
   4  11   3        0.15        0.20      3.33 o 
   5  11   3        5.13        9.47      3.09 o 
   6  11   3        4.67        4.37      4.62 o 
   7  11   3        5.23        0.13      4.35 o 
   8  11   3        0.19       -1.60      4.95 o 
   9  11   3        0.00       -4.29      4.29 o 
  10  11   3        1.17        7.47      5.43 o 
 -10  12   3        1.77       -0.21      5.01 o 
  -9  12   3        0.24       -6.80      6.80 o 
  -8  12   3        1.66       -4.18      4.18 o 
  -7  12   3       12.01       15.37      5.17 o 
  -6  12   3        3.90       -1.78      5.66 o 
  -5  12   3       13.85       21.42      4.26 o 
  -4  12   3       36.09       37.60      4.43 o 
  -3  12   3        8.00        5.68      3.41 o 
  -2  12   3       10.21       11.86      4.47 o 
  -1  12   3        4.27        1.80      3.77 o 
   0  12   3        1.76        2.99      4.03 o 
   1  12   3        0.05        0.11      2.96 o 
   2  12   3        5.54        6.48      3.04 o 
   3  12   3        3.41        3.69      3.18 o 
   4  12   3        0.10       -0.94      3.35 o 
   5  12   3        5.66        9.86      6.54 o 
   6  12   3        4.23        7.93      5.12 o 
   7  12   3        0.28       -4.32      4.32 o 
   8  12   3        0.12       -4.25      4.25 o 
  -8  13   3        1.88        0.60      5.39 o 
  -7  13   3       38.01       43.17      7.21 o 
  -6  13   3       64.22       64.51      6.72 o 
  -5  13   3       10.91       28.15      4.63 o 
  -4  13   3        0.08        4.97      3.73 o 
  -3  13   3        1.01       -3.58      4.33 o 
  -2  13   3        0.00       -4.42      4.42 o 
  -1  13   3        0.51       -0.37      4.08 o 
   0  13   3        2.50        3.80      3.07 o 
   1  13   3       10.65       12.24      3.64 o 
   2  13   3        4.23        4.42      3.48 o 
   3  13   3        0.93        4.17      3.23 o 
   4  13   3        0.14       -1.47      3.42 o 
   5  13   3        0.51        3.88      4.25 o 
   6  13   3        0.76       -0.29      5.15 o 
  -5  14   3        0.30        3.43      9.19 o 
  -4  14   3        1.25        0.22      4.98 o 
  -3  14   3        0.45       -1.46      4.54 o 
  -2  14   3        0.22        0.07      4.40 o 
  -1  14   3        2.00        3.65      3.43 o 
   0  14   3        6.02        7.93      3.62 o 
   1  14   3        1.59       -3.17      3.17 o 
   2  14   3        2.29        4.48      3.84 o 
   3  14   3        6.21        4.57      3.81 o 
 -18   0   4        0.04       -0.18      4.64 o 
 -17   0   4       55.26       52.09      7.12 o 
 -16   0   4       96.51       98.43      7.50 o 
 -15   0   4        0.04        0.96      4.49 o 
 -14   0   4        5.33        2.19      3.82 o 
 -13   0   4        3.35        3.21      3.68 o 
 -12   0   4        1.80        0.12      3.94 o 
 -11   0   4        0.00       -2.07      3.65 o 
 -10   0   4       40.89       24.89      4.87 o 
  -9   0   4      101.46       79.84      4.30 o 
  -8   0   4     2992.64     2800.01     31.08 o 
  -7   0   4     1218.79     1082.00     39.93 o 
  -6   0   4     1030.33     1005.48     45.00 o 
  -5   0   4      500.59      494.74      9.89 o 
  -4   0   4      234.79      257.87      5.03 o 
  -3   0   4      338.45      314.27      5.47 o 
  -2   0   4      658.48      663.27     17.99 o 
  -1   0   4       28.16       27.86      2.45 o 
   0   0   4       64.29       66.83      3.37 o 
   1   0   4      550.89      557.03     14.02 o 
   2   0   4       25.45       19.34      4.99 o 
   3   0   4       88.64       99.04      6.71 o 
   4   0   4      412.06      474.93      6.96 o 
   5   0   4       52.94       53.06      4.03 o 
   6   0   4        2.70        2.88      2.37 o 
   7   0   4        3.25        7.37      3.61 o 
   8   0   4       23.55       24.24      4.22 o 
   9   0   4        2.76        2.09      3.96 o 
  10   0   4        5.85        9.94      4.00 o 
  11   0   4        1.00        0.25      4.01 o 
  12   0   4        6.90       10.47      5.75 o 
  13   0   4        0.01       -5.98      6.97 o 
  14   0   4        0.40       -4.29      7.06 o 
  15   0   4        0.20        5.52      7.00 o 
 -18   1   4        2.98        6.36      3.47 o 
 -17   1   4       10.22        9.33      3.59 o 
 -16   1   4        0.18       -0.76      3.40 o 
 -15   1   4        0.99       -0.68      2.95 o 
 -14   1   4        0.03        0.31      2.81 o 
 -13   1   4        3.65        2.70      2.69 o 
 -12   1   4        5.45        3.21      3.01 o 
 -11   1   4        0.35       -0.88      2.55 o 
 -10   1   4       23.69       15.16      2.29 o 
  -9   1   4       26.19       27.70      2.49 o 
  -8   1   4        2.34        1.28      1.74 o 
  -7   1   4      323.72      270.98      3.66 o 
  -6   1   4      489.16      460.03      8.99 o 
  -5   1   4       18.39       23.89      1.90 o 
  -4   1   4       10.00       13.09      1.68 o 
  -3   1   4       14.63       11.18      1.61 o 
  -2   1   4        3.30        3.20      1.48 o 
  -1   1   4        2.85        9.04      1.49 o 
   0   1   4      784.66      762.87     18.98 o 
   1   1   4       31.70       27.12      2.96 o 
   2   1   4      352.49      417.27      5.74 o 
   3   1   4       28.49       42.95      2.89 o 
   4   1   4       40.89       44.72      2.62 o 
   5   1   4      227.82      228.65      4.03 o 
   6   1   4        1.26       -1.11      1.80 o 
   7   1   4        7.64        9.15      2.13 o 
   8   1   4       43.11       55.19      3.14 o 
   9   1   4       14.93       17.50      3.13 o 
  10   1   4        2.36        6.03      2.88 o 
  11   1   4       40.68       36.49      3.60 o 
  12   1   4        0.31       -2.85      3.21 o 
  13   1   4        0.05       -1.46      4.78 o 
  14   1   4        0.20       -1.31      6.11 o 
  15   1   4        0.27        3.33      5.44 o 
 -18   2   4        0.47        1.73      3.13 o 
 -17   2   4        0.26       -0.11      3.03 o 
 -16   2   4        0.08       -3.25      3.59 o 
 -15   2   4        2.74       -0.28      3.08 o 
 -14   2   4        3.09        2.25      3.10 o 
 -13   2   4        0.38       -0.48      2.79 o 
 -12   2   4       14.92       11.67      3.41 o 
 -11   2   4        0.20        0.04      2.29 o 
 -10   2   4       52.97       50.21      3.23 o 
  -9   2   4      218.31      200.08     14.55 o 
  -8   2   4       47.64       46.14      2.51 o 
  -7   2   4      431.56      412.06      7.60 o 
  -6   2   4     1133.46     1121.30     27.35 o 
  -5   2   4      357.07      339.09      4.23 o 
  -4   2   4      493.07      443.68      7.00 o 
  -3   2   4       24.75       33.56      2.04 o 
  -2   2   4       88.19       92.50      4.05 o 
  -1   2   4      211.78      260.36      3.60 o 
   0   2   4      225.06      207.54      9.75 o 
   1   2   4      494.27      457.09     21.68 o 
   2   2   4      544.82      594.95      8.03 o 
   3   2   4      409.59      472.39      7.46 o 
   4   2   4        8.28        6.16      1.66 o 
   5   2   4        2.60        3.88      1.95 o 
   6   2   4       86.49       93.43      3.09 o 
   7   2   4       65.96       66.35      3.14 o 
   8   2   4       56.63       64.79      3.58 o 
   9   2   4        1.46        1.11      2.65 o 
  10   2   4        0.58       -0.90      2.57 o 
  11   2   4        1.89        1.67      2.74 o 
  12   2   4        1.22        0.61      3.51 o 
  13   2   4        0.36       -3.76      3.76 o 
  14   2   4        0.02        4.09      6.95 o 
  15   2   4        0.03       -7.38      7.38 o 
 -18   3   4        1.13       -1.90      4.26 o 
 -17   3   4        9.90        9.53      3.83 o 
 -16   3   4        2.30       -3.10      3.10 o 
 -15   3   4        0.02        1.06      3.70 o 
 -14   3   4       14.35       22.46      3.32 o 
 -13   3   4        2.06        3.12      2.74 o 
 -12   3   4        2.60        0.24      3.82 o 
 -11   3   4        0.02       -2.18      2.18 o 
 -10   3   4        6.51        7.82      2.37 o 
  -9   3   4      140.50      136.61     13.90 o 
  -8   3   4        1.47        1.68      2.35 o 
  -7   3   4      347.42      373.76      8.45 o 
  -6   3   4      778.78      773.57     13.04 o 
  -5   3   4      331.82      375.58      4.62 o 
  -4   3   4      502.53      489.51     13.21 o 
  -3   3   4      181.59      169.76      4.76 o 
  -2   3   4       32.20       43.08      2.33 o 
  -1   3   4      819.64      965.15     41.41 o 
   0   3   4       78.38       75.64      3.26 o 
   1   3   4      454.59      451.13      6.73 o 
   2   3   4       11.61       18.10      2.38 o 
   3   3   4      617.44      712.03     11.08 o 
   4   3   4       20.69       23.29      1.89 o 
   5   3   4        1.23        1.43      1.70 o 
   6   3   4       48.87       49.29      2.67 o 
   7   3   4      105.27      115.27      5.20 o 
   8   3   4      110.49      105.10      3.69 o 
   9   3   4        1.75        1.44      2.90 o 
  10   3   4        1.04        2.76      3.11 o 
  11   3   4        9.37       11.48      4.03 o 
  12   3   4        0.75       -3.52      3.52 o 
  13   3   4        0.08        1.74      3.86 o 
  14   3   4        0.33       -3.86      3.86 o 
  15   3   4        0.15        6.74      7.59 o 
 -17   4   4        3.89       -2.84      5.92 o 
 -16   4   4        2.52        7.58      3.21 o 
 -15   4   4        0.00       -0.21      2.91 o 
 -14   4   4        0.03       -0.07      2.72 o 
 -13   4   4       20.45       25.96      3.51 o 
 -12   4   4       14.61       14.41      2.65 o 
 -11   4   4       25.30       25.40      2.99 o 
 -10   4   4       11.48        7.84      2.57 o 
  -9   4   4       71.97       71.33      3.68 o 
  -8   4   4       36.22       36.88      3.73 o 
  -7   4   4        0.87        1.20      1.63 o 
  -6   4   4       27.35       28.96      2.85 o 
  -5   4   4     1669.18     1723.32     45.52 o 
  -4   4   4      647.41      692.90      8.88 o 
  -3   4   4      306.28      343.05      5.52 o 
  -2   4   4        5.69        9.21      1.74 o 
  -1   4   4       15.89       18.04      2.92 o 
   0   4   4      160.82      197.51      8.00 o 
   1   4   4        8.84        9.87      1.74 o 
   2   4   4      111.47      108.35      6.01 o 
   3   4   4      108.42      104.09      3.93 o 
   4   4   4      189.28      212.63      4.24 o 
   5   4   4       26.36       26.78      2.92 o 
   6   4   4        0.69        2.04      2.91 o 
   7   4   4       30.03       31.92      3.22 o 
   8   4   4        6.83       11.75      3.35 o 
   9   4   4        0.03       -2.07      2.69 o 
  10   4   4        1.20        6.18      2.86 o 
  11   4   4        0.34       -3.31      3.31 o 
  12   4   4        0.09        2.43      3.71 o 
  13   4   4        0.01        0.08      3.94 o 
  14   4   4        0.15        0.82      4.26 o 
  15   4   4        0.04        0.20      8.64 o 
 -17   5   4        0.86        7.35      4.48 o 
 -16   5   4        0.08        1.60      4.02 o 
 -15   5   4        2.73        4.89      3.37 o 
 -14   5   4        0.23       -1.88      2.87 o 
 -13   5   4        3.98        5.94      3.11 o 
 -12   5   4       35.59       44.47      5.29 o 
 -11   5   4        0.62        1.43      2.35 o 
 -10   5   4       27.83       25.89      3.15 o 
  -9   5   4        2.17        3.68      2.51 o 
  -8   5   4        0.03        2.87      2.36 o 
  -7   5   4       15.30       12.68      2.49 o 
  -6   5   4       11.13       15.23      2.05 o 
  -5   5   4      165.22      182.58      4.27 o 
  -4   5   4      441.26      469.19      7.72 o 
  -3   5   4        4.02        2.02      1.81 o 
  -2   5   4        4.95        5.84      1.93 o 
  -1   5   4        1.02        1.75      1.70 o 
   0   5   4       53.51       57.38      2.77 o 
   1   5   4       20.13       15.74      2.39 o 
   2   5   4        1.77        3.77      2.15 o 
   3   5   4       54.24       42.95      3.29 o 
   4   5   4       14.06       14.01      2.55 o 
   5   5   4       13.41       13.79      2.65 o 
   6   5   4       53.80       56.76      4.13 o 
   7   5   4        5.90        5.78      2.75 o 
   8   5   4      113.92      112.53      7.31 o 
   9   5   4        4.56        3.50      2.79 o 
  10   5   4        0.22       -1.28      3.26 o 
  11   5   4        3.75        5.24      3.80 o 
  12   5   4        2.02        2.31      3.79 o 
  13   5   4        0.04       -3.44      3.44 o 
  14   5   4        0.24        0.37      3.90 o 
 -16   6   4        0.58        1.07      3.28 o 
 -15   6   4        2.45       -0.56      3.17 o 
 -14   6   4       12.82       10.77      3.46 o 
 -13   6   4        2.58        4.57      2.76 o 
 -12   6   4        4.70        7.47      3.16 o 
 -11   6   4        4.10        6.32      2.71 o 
 -10   6   4       11.22       10.46      3.35 o 
  -9   6   4       26.54       36.15      4.05 o 
  -8   6   4        7.42        4.29      2.88 o 
  -7   6   4        1.07       -0.83      2.38 o 
  -6   6   4      222.28      218.77      7.79 o 
  -5   6   4        5.10        7.18      2.22 o 
  -4   6   4      100.77       96.46      3.70 o 
  -3   6   4      347.68      373.15      8.24 o 
  -2   6   4       33.72       36.46      2.74 o 
  -1   6   4      201.62      206.26      5.28 o 
   0   6   4       33.15       37.91      3.93 o 
   1   6   4        8.70        6.93      2.41 o 
   2   6   4       44.46       46.05      3.43 o 
   3   6   4        0.04        0.43      2.24 o 
   4   6   4        0.54       -2.13      2.13 o 
   5   6   4       31.73       40.12      3.21 o 
   6   6   4      131.20      127.95      5.53 o 
   7   6   4      134.67      114.02      6.06 o 
   8   6   4       51.70       47.91      3.59 o 
   9   6   4        0.10       -1.70      2.92 o 
  10   6   4        1.64        0.90      3.41 o 
  11   6   4        0.00        1.53      3.33 o 
  12   6   4        0.02        2.11      3.34 o 
  13   6   4        0.02       -1.82      3.44 o 
  14   6   4        0.15        0.05      3.93 o 
 -16   7   4        1.54       -0.72      3.52 o 
 -15   7   4        2.64        5.23      3.48 o 
 -14   7   4        0.26        2.67      2.90 o 
 -13   7   4       15.12       18.39      3.85 o 
 -12   7   4       37.68       44.80      3.81 o 
 -11   7   4        1.64        2.41      2.89 o 
 -10   7   4       34.23       39.56      3.70 o 
  -9   7   4        4.19        5.54      2.88 o 
  -8   7   4       33.22       44.66      4.34 o 
  -7   7   4       22.13       28.61      3.75 o 
  -6   7   4       30.11       30.92      3.71 o 
  -5   7   4       39.25       46.21      3.97 o 
  -4   7   4      147.45      143.05      4.27 o 
  -3   7   4      172.11      168.73      4.90 o 
  -2   7   4      159.19      177.89      5.07 o 
  -1   7   4        7.77        5.76      2.12 o 
   0   7   4        6.89        7.72      2.58 o 
   1   7   4        8.33        4.72      2.58 o 
   2   7   4        8.91       15.86      2.90 o 
   3   7   4       14.08       12.17      3.06 o 
   4   7   4        0.51       -2.11      2.29 o 
   5   7   4       24.12       18.56      2.90 o 
   6   7   4      268.72      265.48      9.38 o 
   7   7   4        5.10        8.90      2.89 o 
   8   7   4       89.83       77.61      3.90 o 
   9   7   4        3.05       -0.13      3.17 o 
  10   7   4        1.40       -0.85      3.01 o 
  11   7   4        0.92       -2.24      5.09 o 
  12   7   4        0.16       -3.14      3.14 o 
  13   7   4        0.00        1.55      4.05 o 
 -15   8   4        0.73        2.91      3.99 o 
 -14   8   4        1.27        3.18      3.68 o 
 -13   8   4        5.75        7.14      3.19 o 
 -12   8   4        3.82        5.66      3.18 o 
 -11   8   4        1.89       -3.20      3.20 o 
 -10   8   4        0.13       -3.69      3.81 o 
  -9   8   4        0.00       -1.48      2.98 o 
  -8   8   4       17.87       25.07      3.84 o 
  -7   8   4        2.11        1.45      3.03 o 
  -6   8   4       12.52       16.78      3.31 o 
  -5   8   4      245.31      282.78     11.78 o 
  -4   8   4      221.27      211.71      6.05 o 
  -3   8   4       21.28       30.60      3.60 o 
  -2   8   4        1.10        2.15      2.84 o 
  -1   8   4        7.84        5.58      2.63 o 
   0   8   4        6.15        2.62      2.56 o 
   1   8   4       36.75       32.93      3.36 o 
   2   8   4        0.55        1.25      2.47 o 
   3   8   4        1.09        2.32      2.56 o 
   4   8   4       20.79       20.50      2.70 o 
   5   8   4        0.00       -0.19      2.38 o 
   6   8   4       47.17       41.56      3.45 o 
   7   8   4       26.38       29.75      6.61 o 
   8   8   4        0.00        2.60      3.00 o 
   9   8   4        1.26        2.07      3.30 o 
  10   8   4        1.27       -0.76      3.33 o 
  11   8   4        0.23        0.47      3.51 o 
  12   8   4        0.41       -4.43      4.43 o 
 -14   9   4        0.21        0.72      5.25 o 
 -13   9   4        0.02       -2.11      4.80 o 
 -12   9   4        6.85        4.49      3.66 o 
 -11   9   4       10.49       10.53      3.85 o 
 -10   9   4        0.00       -2.94      2.94 o 
  -9   9   4        0.56       -0.13      4.13 o 
  -8   9   4        4.35       -0.97      3.30 o 
  -7   9   4        3.66        6.55      3.11 o 
  -6   9   4        7.33        8.80      3.42 o 
  -5   9   4        0.14        1.29      3.12 o 
  -4   9   4       14.73       24.62      4.25 o 
  -3   9   4       66.77       71.13      4.81 o 
  -2   9   4       20.84       31.24      4.68 o 
  -1   9   4       79.97       69.57      5.53 o 
   0   9   4        1.74       -0.53      3.32 o 
   1   9   4        4.22       -3.25      3.90 o 
   2   9   4        0.23       -1.57      3.18 o 
   3   9   4       18.24       15.85      2.75 o 
   4   9   4        5.38        1.41      2.40 o 
   5   9   4        0.02        0.03      2.52 o 
   6   9   4        0.17       -0.66      2.63 o 
   7   9   4       25.02       26.77      4.12 o 
   8   9   4        1.50       -4.05      4.05 o 
   9   9   4        0.04        0.24      8.73 o 
  10   9   4        1.27       -1.42      5.25 o 
  11   9   4        0.15        0.87      5.93 o 
 -13  10   4        0.57        2.19      3.67 o 
 -12  10   4        0.03        5.72      3.85 o 
 -11  10   4        0.06       -1.34      5.70 o 
 -10  10   4        0.85        0.92      3.74 o 
  -9  10   4        0.16        1.93      3.54 o 
  -8  10   4       10.72       17.92      4.77 o 
  -7  10   4        5.49        9.36      3.82 o 
  -6  10   4       17.04       23.25      3.94 o 
  -5  10   4       56.55       50.95      7.30 o 
  -4  10   4      173.19      192.81      6.46 o 
  -3  10   4      109.07      102.38     11.96 o 
  -2  10   4        1.83       -2.74      6.52 o 
  -1  10   4        2.32       -1.22      3.66 o 
   0  10   4        8.74        8.61      4.55 o 
   1  10   4        1.37        0.57      3.23 o 
   2  10   4        2.18       -0.62      3.30 o 
   3  10   4        3.81        4.95      2.84 o 
   4  10   4       48.25       34.26      4.32 o 
   5  10   4       42.27       31.99      4.04 o 
   6  10   4       16.01       23.85     10.59 o 
   7  10   4        2.29        3.52      4.64 o 
   8  10   4        1.32       -2.07      4.65 o 
   9  10   4        3.50       -0.40      5.19 o 
  10  10   4        4.51        4.35      5.78 o 
 -11  11   4        1.99        4.71      4.08 o 
 -10  11   4        5.44        7.87      4.10 o 
  -9  11   4       16.67       29.97      4.62 o 
  -8  11   4        9.18       11.38      4.01 o 
  -7  11   4        6.22        3.59      3.72 o 
  -6  11   4       13.79       12.50      3.84 o 
  -5  11   4        4.53        5.28      3.74 o 
  -4  11   4       36.83       33.14      5.51 o 
  -3  11   4        0.01        0.62      4.10 o 
  -2  11   4        4.23        2.80      3.71 o 
  -1  11   4        7.77        8.65      4.03 o 
   0  11   4        9.95        9.34      3.78 o 
   1  11   4        0.00        1.76      3.45 o 
   2  11   4       23.28       24.70      3.88 o 
   3  11   4       11.06       18.59      3.71 o 
   4  11   4        5.42       -0.01      3.32 o 
   5  11   4        7.27        1.56      3.21 o 
   6  11   4        0.97        0.61      6.92 o 
   7  11   4        2.22       -0.36      4.68 o 
   8  11   4        0.10       -4.08      4.49 o 
   9  11   4        4.30        0.66      6.26 o 
 -10  12   4       22.28       26.65      4.88 o 
  -9  12   4        5.51        6.70      4.02 o 
  -8  12   4       19.77       21.38      4.53 o 
  -7  12   4       16.28       17.43      4.44 o 
  -6  12   4        0.00       -3.54      3.54 o 
  -5  12   4        0.23       -4.21      4.21 o 
  -4  12   4        0.12       -0.34      4.07 o 
  -3  12   4        0.76        6.68      4.18 o 
  -2  12   4        5.91       11.94      4.48 o 
  -1  12   4        9.83        9.33      4.13 o 
   0  12   4        0.12       -2.33      3.61 o 
   1  12   4        0.03       -0.70      4.82 o 
   2  12   4        0.70       -1.50      3.06 o 
   3  12   4        0.82       -3.17      3.17 o 
   4  12   4        1.41        1.54      3.20 o 
   5  12   4        0.03        1.73      3.42 o 
   6  12   4        0.04       -2.29      4.90 o 
   7  12   4        1.29        0.62      5.06 o 
  -7  13   4       11.38        5.13      4.89 o 
  -6  13   4        7.35        4.13      4.91 o 
  -5  13   4        1.88       -0.84      4.30 o 
  -4  13   4        1.44       -1.01      4.41 o 
  -3  13   4        0.01       -4.15      4.15 o 
  -2  13   4        0.05        3.33      4.54 o 
  -1  13   4        1.32       -2.28      4.06 o 
   0  13   4        0.07        2.90      6.99 o 
   1  13   4        0.36       -1.27      3.28 o 
   2  13   4        0.02       -0.65      3.43 o 
   3  13   4        0.42       -4.88      4.88 o 
   4  13   4        0.09       -3.56      3.56 o 
 -18   1   5        1.35        5.84      3.66 o 
 -17   1   5        2.11        2.05      3.20 o 
 -16   1   5        1.66        4.97      3.18 o 
 -15   1   5        0.10        3.57      2.86 o 
 -14   1   5        3.74        3.86      3.04 o 
 -13   1   5        0.32        0.49      2.85 o 
 -12   1   5        2.50        1.67      3.00 o 
 -11   1   5       41.44       38.33      3.95 o 
 -10   1   5       23.57       26.04      9.70 o 
  -9   1   5       18.88       18.52      2.91 o 
  -8   1   5      121.91      115.67      3.11 o 
  -7   1   5        1.77       -1.57      1.73 o 
  -6   1   5       22.94       21.89      2.13 o 
  -5   1   5        0.66        0.33      1.67 o 
  -4   1   5       13.50       13.24      1.91 o 
  -3   1   5        1.72       -1.46      1.46 o 
  -2   1   5      108.84      106.61      2.90 o 
  -1   1   5      139.88      148.05      3.07 o 
   0   1   5       50.52       51.25      3.37 o 
   1   1   5       18.55       35.61      4.63 o 
   2   1   5       22.31       28.47      3.05 o 
   3   1   5      120.62      126.89      2.63 o 
   4   1   5        2.31        0.24      1.91 o 
   5   1   5       12.23       11.25      2.52 o 
   6   1   5       12.26       11.44      2.82 o 
   7   1   5        3.82       -2.18      2.77 o 
   8   1   5        6.71        6.64      2.97 o 
   9   1   5       40.87       40.77      3.77 o 
  10   1   5       31.98       29.60      3.48 o 
  11   1   5        0.07       -0.02      3.01 o 
  12   1   5        0.04       -2.24      3.55 o 
  13   1   5        0.17        2.91      4.84 o 
  14   1   5        0.46        2.45      7.09 o 
 -17   2   5        3.43        1.97      3.39 o 
 -16   2   5        7.10        6.55      3.22 o 
 -15   2   5        0.01       -0.14      3.01 o 
 -14   2   5        0.00        2.14      3.56 o 
 -13   2   5        8.38        9.43      3.16 o 
 -12   2   5        8.09        8.42      3.38 o 
 -11   2   5        7.90        8.13      3.31 o 
 -10   2   5      270.97      254.30     10.70 o 
  -9   2   5      428.82      368.34     15.59 o 
  -8   2   5        0.59        4.71      2.34 o 
  -7   2   5        8.76        7.91      2.08 o 
  -6   2   5        2.32        3.62      1.86 o 
  -5   2   5        1.68        1.50      1.86 o 
  -4   2   5       41.86       49.04      2.65 o 
  -3   2   5       29.00       36.05      2.37 o 
  -2   2   5      140.67      152.93      3.27 o 
  -1   2   5      282.76      265.42      4.88 o 
   0   2   5      137.53      126.00      7.72 o 
   1   2   5        1.22        0.74      1.97 o 
   2   2   5        5.58        8.09      2.49 o 
   3   2   5        5.27        5.89      2.72 o 
   4   2   5        6.18        8.09      1.97 o 
   5   2   5        2.46        6.84      2.26 o 
   6   2   5       26.85       34.02      2.92 o 
   7   2   5       15.83       16.17      3.09 o 
   8   2   5        5.72        1.38      3.24 o 
   9   2   5        8.90        9.49      3.87 o 
  10   2   5        2.45       -0.33      3.32 o 
  11   2   5        0.34       -0.60      3.47 o 
  12   2   5        0.70       -2.51      4.38 o 
  13   2   5        0.02       -2.81      4.49 o 
  14   2   5        0.12       -8.37      8.37 o 
 -17   3   5        2.01        5.26      3.24 o 
 -16   3   5        0.11        0.52      3.12 o 
 -15   3   5        0.60        6.41      3.27 o 
 -14   3   5        1.37        3.56      3.06 o 
 -13   3   5        0.62        0.19      2.79 o 
 -12   3   5       14.17       13.93      3.47 o 
 -11   3   5        3.82        5.80      2.64 o 
 -10   3   5      140.22      134.42      5.52 o 
  -9   3   5       86.41       92.25      4.24 o 
  -8   3   5       11.60       14.99      2.88 o 
  -7   3   5        9.85       12.68      2.22 o 
  -6   3   5        1.70        2.86      2.02 o 
  -5   3   5       27.86       32.85      2.52 o 
  -4   3   5       35.75       43.71      2.66 o 
  -3   3   5      132.33      135.83      4.69 o 
  -2   3   5      622.32      670.51      6.07 o 
  -1   3   5      119.96      117.55      3.09 o 
   0   3   5       25.91       30.18      2.80 o 
   1   3   5        6.30        8.57      2.95 o 
   2   3   5       18.22       22.98      2.93 o 
   3   3   5        0.01        0.56      2.51 o 
   4   3   5        0.02       -2.27      2.27 o 
   5   3   5        2.84        5.62      3.17 o 
   6   3   5      206.81      208.00      9.17 o 
   7   3   5      119.00      116.84      6.94 o 
   8   3   5       11.06        9.75      3.39 o 
   9   3   5        1.15       -1.43      3.38 o 
  10   3   5        0.94        1.96      3.51 o 
  11   3   5        2.88       -3.02      3.27 o 
  12   3   5        2.87       -0.25      4.35 o 
  13   3   5        0.13       -3.79      4.00 o 
  14   3   5        0.15       -4.01      4.45 o 
 -17   4   5        0.15        0.91      3.55 o 
 -16   4   5        3.49        4.36      4.04 o 
 -15   4   5        0.58        1.80      5.92 o 
 -14   4   5        1.74       -1.06      3.31 o 
 -13   4   5        0.45        1.04      3.33 o 
 -12   4   5       29.57       31.92      4.13 o 
 -11   4   5        3.17       -0.22      2.65 o 
 -10   4   5        5.89        7.83      2.88 o 
  -9   4   5       18.87       20.81      3.70 o 
  -8   4   5      292.36      292.88      8.71 o 
  -7   4   5       45.14       57.24      3.99 o 
  -6   4   5       46.58       64.59      4.38 o 
  -5   4   5      139.77      141.69      3.88 o 
  -4   4   5        0.42        1.23      2.08 o 
  -3   4   5      218.59      217.84      4.22 o 
  -2   4   5      245.93      271.18      4.57 o 
  -1   4   5       39.19       36.49      2.56 o 
   0   4   5       18.78       21.16      3.46 o 
   1   4   5      133.32      134.69      4.30 o 
   2   4   5        4.49        4.90      2.63 o 
   3   4   5       91.40       94.02      4.43 o 
   4   4   5       14.35       17.69      2.95 o 
   5   4   5       24.79       30.33      4.09 o 
   6   4   5      339.58      310.72      8.18 o 
   7   4   5       78.52       78.86      4.29 o 
   8   4   5        3.21        6.48      2.97 o 
   9   4   5        1.80        0.51      3.02 o 
  10   4   5        6.99        9.57      3.68 o 
  11   4   5        0.71       -1.62      5.02 o 
  12   4   5        0.08       -1.73      4.41 o 
  13   4   5        0.04       -0.21      4.24 o 
  14   4   5        1.03       -4.43      4.43 o 
 -16   5   5        0.92       -1.96      3.37 o 
 -15   5   5        0.32        0.67      3.41 o 
 -14   5   5        8.18       10.80      3.87 o 
 -13   5   5        6.10        5.96      3.54 o 
 -12   5   5       17.87       21.36      3.62 o 
 -11   5   5        0.23       -3.98      4.04 o 
 -10   5   5        0.16       -1.09      2.66 o 
  -9   5   5       35.19       40.93      3.94 o 
  -8   5   5       79.73       82.49      4.70 o 
  -7   5   5      304.48      294.40     13.04 o 
  -6   5   5       10.96        7.45      2.47 o 
  -5   5   5        0.84       -0.20      2.25 o 
  -4   5   5      136.75      142.16      4.14 o 
  -3   5   5      117.03      122.38      4.44 o 
  -2   5   5        0.86        2.84      2.12 o 
  -1   5   5        1.91        0.71      2.31 o 
   0   5   5        5.47        3.39      2.47 o 
   1   5   5      154.06      155.64      4.71 o 
   2   5   5        9.12       14.17      2.89 o 
   3   5   5       22.70       15.86      3.06 o 
   4   5   5       84.28       82.05      3.99 o 
   5   5   5       22.78       18.04      3.16 o 
   6   5   5       92.16       88.95      4.56 o 
   7   5   5       38.77       38.15      4.20 o 
   8   5   5        4.79        1.36      2.81 o 
   9   5   5        0.27       -1.31      2.82 o 
  10   5   5        0.02       -1.39      4.04 o 
  11   5   5        0.06       -0.12      4.60 o 
  12   5   5        0.13       -3.41      4.03 o 
  13   5   5        0.12        0.06      4.55 o 
 -16   6   5        1.82        2.21      3.61 o 
 -15   6   5        2.34        3.41      3.04 o 
 -14   6   5        0.21       -3.16      3.16 o 
 -13   6   5        8.47       15.20      3.25 o 
 -12   6   5        0.00        2.54      2.77 o 
 -11   6   5        5.08        2.57      2.71 o 
 -10   6   5        1.75       -1.09      2.49 o 
  -9   6   5       40.74       49.37      4.01 o 
  -8   6   5        0.75       -1.50      3.05 o 
  -7   6   5      200.21      225.43      6.25 o 
  -6   6   5      674.33      681.58      9.32 o 
  -5   6   5      268.07      297.02      5.78 o 
  -4   6   5      189.29      200.55      4.74 o 
  -3   6   5       22.29       27.71      3.10 o 
  -2   6   5        1.15        0.46      2.45 o 
  -1   6   5      149.71      142.00      6.94 o 
   0   6   5        0.24       -0.41      2.43 o 
   1   6   5       22.67       20.71      3.04 o 
   2   6   5       14.41       26.29      3.33 o 
   3   6   5        6.53        7.55      2.90 o 
   4   6   5        9.02        6.33      2.76 o 
   5   6   5        4.88        2.01      2.75 o 
   6   6   5        5.34        6.82      2.86 o 
   7   6   5        0.95        1.06      2.65 o 
   8   6   5        4.30        4.70      2.73 o 
   9   6   5        0.49        2.15      2.94 o 
  10   6   5        0.15       -2.90      3.58 o 
  11   6   5        0.16       -1.70      3.83 o 
  12   6   5        0.12       -2.59      4.14 o 
  13   6   5        0.70       -1.18      5.88 o 
 -15   7   5        1.08       -1.90      3.32 o 
 -14   7   5       16.02       21.26      4.10 o 
 -13   7   5       21.47       12.42      3.80 o 
 -12   7   5        7.80       10.87      3.87 o 
 -11   7   5        0.00       -0.02      3.13 o 
 -10   7   5        0.41        4.26      3.19 o 
  -9   7   5       15.11       16.35      3.51 o 
  -8   7   5       10.87       10.28      3.29 o 
  -7   7   5       97.36      100.15      5.41 o 
  -6   7   5      519.12      581.73     11.47 o 
  -5   7   5      431.16      432.28     10.31 o 
  -4   7   5       41.80       46.88      3.92 o 
  -3   7   5        6.69        7.15      2.62 o 
  -2   7   5        0.44       -1.01      3.13 o 
  -1   7   5        0.02       -1.11      2.73 o 
   0   7   5        3.85        8.69      3.03 o 
   1   7   5       11.33       11.93      3.20 o 
   2   7   5       29.36       24.52      3.33 o 
   3   7   5       93.01       71.97      4.18 o 
   4   7   5       18.67       19.35      3.03 o 
   5   7   5        0.26       -1.66      2.56 o 
   6   7   5       16.71       14.72      4.39 o 
   7   7   5        0.19       -2.42      2.69 o 
   8   7   5        0.03       -1.62      3.32 o 
   9   7   5        2.51        0.47      3.48 o 
  10   7   5        0.01       -0.40      3.52 o 
  11   7   5        0.01       -2.95      3.67 o 
  12   7   5        0.34        1.51      3.99 o 
 -14   8   5        0.46        2.03      3.58 o 
 -13   8   5        0.28       -3.19      3.41 o 
 -12   8   5        0.00       -2.12      3.28 o 
 -11   8   5        1.26       -0.42      3.42 o 
 -10   8   5        2.24        1.52      4.35 o 
  -9   8   5       26.44       43.71      4.70 o 
  -8   8   5        3.87        5.70      3.28 o 
  -7   8   5       17.46       29.67      4.18 o 
  -6   8   5      134.82      151.93      6.11 o 
  -5   8   5      256.64      272.08      8.31 o 
  -4   8   5       49.49       59.11      3.88 o 
  -3   8   5        9.09       14.28      3.53 o 
  -2   8   5       17.29       18.24      3.27 o 
  -1   8   5       16.94       17.40      3.26 o 
   0   8   5        4.03        5.08      2.78 o 
   1   8   5        0.43        0.31      2.57 o 
   2   8   5       12.68        8.14      2.94 o 
   3   8   5       95.14       81.84      4.50 o 
   4   8   5       86.31       76.83      4.69 o 
   5   8   5       15.92       13.46      3.15 o 
   6   8   5       10.66       11.70      3.09 o 
   7   8   5        5.66        7.87      2.88 o 
   8   8   5        0.22       -1.55      2.66 o 
   9   8   5        3.86        5.20      3.69 o 
  10   8   5        3.02        2.45      3.52 o 
  11   8   5        0.76       -2.89      3.84 o 
 -13   9   5        1.54        3.29      4.23 o 
 -12   9   5        0.10        2.34      4.17 o 
 -11   9   5        0.18        1.86      3.67 o 
 -10   9   5        0.43       -3.31      3.31 o 
  -9   9   5        6.74       10.28      4.83 o 
  -8   9   5       59.84       62.60      5.28 o 
  -7   9   5        0.31       -0.90      3.25 o 
  -6   9   5       60.77       70.58      5.05 o 
  -5   9   5        6.03        5.38      3.41 o 
  -4   9   5       67.56       53.97     16.28 o 
  -3   9   5       19.20       19.05      4.43 o 
  -2   9   5        9.82       15.36      3.37 o 
  -1   9   5        0.04       -0.16      2.55 o 
   0   9   5        0.61       -2.36      2.74 o 
   1   9   5       12.58       14.17      3.33 o 
   2   9   5        0.91       -2.57      2.57 o 
   3   9   5       13.49       10.31      2.45 o 
   4   9   5       28.30       27.47      3.34 o 
   5   9   5       32.21       28.82      4.02 o 
   6   9   5        0.07       -2.79      2.79 o 
   7   9   5        1.79        0.73      3.18 o 
   8   9   5        0.18       -1.36      3.09 o 
   9   9   5        0.74       -0.50      3.37 o 
  10   9   5        0.30       -3.73      3.73 o 
 -12  10   5        0.75        0.06      4.11 o 
 -11  10   5        2.77        7.55      4.11 o 
 -10  10   5        5.76       -0.62      4.03 o 
  -9  10   5        8.48       10.21      6.05 o 
  -8  10   5       14.00       20.40      4.34 o 
  -7  10   5        5.58        8.51      4.03 o 
  -6  10   5       11.58       12.58      3.91 o 
  -5  10   5        7.69        5.98      4.89 o 
  -4  10   5       13.64       18.72      4.98 o 
  -3  10   5       30.58       34.84      5.43 o 
  -2  10   5        6.43       10.37      6.20 o 
  -1  10   5        5.24        0.30      7.53 o 
   0  10   5        0.04        1.11      5.03 o 
   1  10   5        0.55       -1.24      3.42 o 
   2  10   5        8.26       11.63      3.96 o 
   3  10   5        0.86       -1.28      3.30 o 
   4  10   5       23.31       22.46      4.08 o 
   5  10   5       25.89       20.31      4.63 o 
   6  10   5        0.97       -3.31      3.31 o 
   7  10   5        0.58       -4.07      4.95 o 
   8  10   5        0.51        3.96      5.00 o 
   9  10   5        0.00       -3.66      5.20 o 
 -10  11   5        0.01        4.34      4.20 o 
  -9  11   5       40.79       64.87      6.10 o 
  -8  11   5       56.67       69.49      5.84 o 
  -7  11   5       27.60       34.53      7.43 o 
  -6  11   5        1.25       -0.81      4.14 o 
  -5  11   5        0.04       -6.83      7.70 o 
  -4  11   5        2.54        1.86      7.05 o 
  -3  11   5        4.03        6.07      4.21 o 
  -2  11   5        5.16        7.04      4.59 o 
  -1  11   5        0.14        1.46      4.38 o 
   0  11   5        3.64       -0.72      3.51 o 
   1  11   5        5.03        4.31      3.96 o 
   2  11   5        1.97       -1.25      2.65 o 
   3  11   5        0.17        1.11      3.25 o 
   4  11   5        0.36        0.66      3.65 o 
   5  11   5        4.09       -0.10      3.35 o 
   6  11   5        5.82       -0.02      5.38 o 
   7  11   5        0.40       -3.63     10.46 o 
  -8  12   5        3.93        4.64      5.29 o 
  -7  12   5        4.63       -4.47      4.47 o 
  -6  12   5        1.02        5.46      4.73 o 
  -5  12   5        0.50       -1.46      4.42 o 
  -4  12   5        2.94        1.30      4.53 o 
  -3  12   5        0.72       -0.49      4.10 o 
  -2  12   5        0.52       -7.56      7.56 o 
  -1  12   5        2.16        0.00      9.91 o 
   0  12   5        6.39        6.49      4.89 o 
   1  12   5        0.03       -2.98      3.83 o 
   2  12   5        4.25        0.98      4.42 o 
   3  12   5        1.41       -3.26      3.26 o 
   4  12   5        1.14        0.68      4.48 o 
   5  12   5        0.38       -1.80      4.11 o 
  -4  13   5        0.05        3.03     10.27 o 
  -3  13   5        0.47       10.61      5.24 o 
  -2  13   5        4.33        1.18      4.57 o 
  -1  13   5        0.00       -4.49      4.49 o 
   0  13   5        0.80       -1.85      5.87 o 
   1  13   5        0.07       -1.54      3.76 o 
 -17   0   6        6.67        2.04      4.90 o 
 -16   0   6        0.39        5.31      4.52 o 
 -15   0   6        0.17        4.64      4.06 o 
 -14   0   6        0.24        0.82      4.03 o 
 -13   0   6        1.57        6.80      4.11 o 
 -12   0   6       29.82       22.50      5.40 o 
 -11   0   6      316.48      284.69     10.62 o 
 -10   0   6      112.03       90.87      7.56 o 
  -9   0   6      117.28       94.30     10.33 o 
  -8   0   6       20.70       20.06      3.40 o 
  -7   0   6        6.76        6.36      2.85 o 
  -6   0   6       12.49       10.76      3.20 o 
  -5   0   6        0.46       -0.05      2.79 o 
  -4   0   6      211.92      227.34     19.27 o 
  -3   0   6      375.70      361.48      7.01 o 
  -2   0   6       44.21       50.08      3.96 o 
  -1   0   6      192.93      165.54      5.24 o 
   0   0   6       33.15       28.89      3.18 o 
   1   0   6       50.45       70.44      8.26 o 
   2   0   6       41.97       43.30      6.80 o 
   3   0   6        2.11        5.05      6.68 o 
   4   0   6        1.54        1.17      6.71 o 
   5   0   6       97.77       99.78     11.34 o 
   6   0   6       17.76       24.66      5.03 o 
   7   0   6        7.80        7.65      4.47 o 
   8   0   6       21.25       19.11      4.78 o 
   9   0   6        1.40        2.67      4.52 o 
  10   0   6        0.93        2.03      4.50 o 
  11   0   6        0.00       -5.98      6.45 o 
  12   0   6        0.21       -5.60      5.60 o 
 -17   1   6        0.27       -1.82      2.69 o 
 -16   1   6        0.16        2.10      2.58 o 
 -15   1   6        1.41       -1.22      2.60 o 
 -14   1   6        0.51        0.06      2.62 o 
 -13   1   6       11.25        8.56      3.12 o 
 -12   1   6       12.16       11.44      3.21 o 
 -11   1   6      111.29       95.81      5.15 o 
 -10   1   6       18.76       15.72      3.94 o 
  -9   1   6       15.77       15.04      2.85 o 
  -8   1   6       50.20       43.43      2.69 o 
  -7   1   6       29.14       27.13      3.26 o 
  -6   1   6        2.10        0.63      2.05 o 
  -5   1   6       63.43       54.27      3.45 o 
  -4   1   6      171.69      162.55      3.94 o 
  -3   1   6      113.47      114.50      3.66 o 
  -2   1   6       40.57       46.04      2.77 o 
  -1   1   6        0.96        4.04      1.96 o 
   0   1   6       14.26       15.17      2.72 o 
   1   1   6       98.34       97.30      6.86 o 
   2   1   6       21.33       25.71      4.78 o 
   3   1   6       16.45       17.01      4.90 o 
   4   1   6       68.12       68.37      6.18 o 
   5   1   6      179.96      192.83      6.09 o 
   6   1   6       29.36       31.98      3.43 o 
   7   1   6        0.06       -2.82      4.58 o 
   8   1   6        2.48        1.53      3.62 o 
   9   1   6        1.82       -2.89      3.68 o 
  10   1   6        1.22        1.67      3.94 o 
  11   1   6        0.03       -3.07      3.57 o 
  12   1   6        0.06        1.83      3.89 o 
  13   1   6        0.46       -2.46      4.82 o 
 -17   2   6        0.55       -2.14      3.19 o 
 -16   2   6        0.52        2.43      3.07 o 
 -15   2   6        6.04        6.54      3.08 o 
 -14   2   6        0.00        2.11      2.96 o 
 -13   2   6        3.19        2.43      3.19 o 
 -12   2   6        6.68        1.85      3.11 o 
 -11   2   6       56.00       53.30      4.69 o 
 -10   2   6        1.57        0.87      2.51 o 
  -9   2   6       17.76       16.06      2.85 o 
  -8   2   6        1.78        2.14      2.67 o 
  -7   2   6        0.01       -1.47      2.12 o 
  -6   2   6        7.56        4.06      2.26 o 
  -5   2   6       34.53       29.93      2.68 o 
  -4   2   6       29.37       35.20      2.82 o 
  -3   2   6        4.91        3.85      1.97 o 
  -2   2   6      108.30      105.79      4.37 o 
  -1   2   6        0.38       -2.17      2.17 o 
   0   2   6       15.90       15.91      3.57 o 
   1   2   6        0.69        0.68      2.62 o 
   2   2   6        0.01       -0.26      2.81 o 
   3   2   6        8.80       15.80      4.26 o 
   4   2   6       85.11       81.82      6.47 o 
   5   2   6       37.28       33.71      5.80 o 
   6   2   6        3.42        3.85      3.38 o 
   7   2   6        4.81        6.43      3.61 o 
   8   2   6        7.95        9.24      3.77 o 
   9   2   6        1.19        7.14      3.97 o 
  10   2   6        3.22        4.64      4.04 o 
  11   2   6        0.00       -3.62      3.62 o 
  12   2   6        0.38       -0.59      5.07 o 
  13   2   6        0.01       -1.55      4.83 o 
 -16   3   6        1.23        6.71      4.64 o 
 -15   3   6        0.84       -1.34      3.23 o 
 -14   3   6        0.93       -0.45      3.14 o 
 -13   3   6        1.16        1.87      3.32 o 
 -12   3   6        2.88        5.37      5.06 o 
 -11   3   6        0.03        2.31      3.19 o 
 -10   3   6       36.56       34.02      3.33 o 
  -9   3   6       80.04       64.39      4.20 o 
  -8   3   6       18.83       19.15      3.29 o 
  -7   3   6        3.26        8.45      2.36 o 
  -6   3   6       31.30       34.64      3.01 o 
  -5   3   6       21.80       31.15      2.67 o 
  -4   3   6       19.06       21.41      2.56 o 
  -3   3   6       26.77       32.46      2.67 o 
  -2   3   6       96.69       90.80      4.11 o 
  -1   3   6       29.49       31.45      3.21 o 
   0   3   6       98.63       88.70      4.76 o 
   1   3   6        0.48        0.48      2.69 o 
   2   3   6       14.07       14.59      3.19 o 
   3   3   6       33.89       36.54      3.85 o 
   4   3   6        3.87        2.76      3.12 o 
   5   3   6        1.82        0.30      5.87 o 
   6   3   6       18.14       13.88      4.81 o 
   7   3   6        0.17       -0.31      3.19 o 
   8   3   6       11.05        7.06      3.78 o 
   9   3   6        0.32        1.71      3.73 o 
  10   3   6        0.11        3.81      3.92 o 
  11   3   6        0.03       -0.31      3.62 o 
  12   3   6        0.01       -2.96      5.41 o 
  13   3   6        0.01       -2.90      4.66 o 
 -16   4   6        0.74        5.40      3.31 o 
 -15   4   6        1.16        1.70      3.10 o 
 -14   4   6        0.16        0.97      3.33 o 
 -13   4   6        1.64       -0.65      3.27 o 
 -12   4   6        0.34        0.03      3.03 o 
 -11   4   6       24.72       21.81      3.18 o 
 -10   4   6       39.19       41.11      3.78 o 
  -9   4   6        7.94        6.66      2.97 o 
  -8   4   6      119.24      125.71      5.18 o 
  -7   4   6        1.03        2.79      2.94 o 
  -6   4   6      387.97      373.73      5.76 o 
  -5   4   6        7.35       10.08      2.49 o 
  -4   4   6       11.67       13.02      2.48 o 
  -3   4   6       26.41       33.18      2.75 o 
  -2   4   6       11.37       15.06      2.86 o 
  -1   4   6       12.70        8.33      3.16 o 
   0   4   6       55.49       54.89      3.70 o 
   1   4   6       27.60       41.70      3.80 o 
   2   4   6        1.27        1.49      2.92 o 
   3   4   6        0.77       -2.22      2.91 o 
   4   4   6      101.08       93.73      5.86 o 
   5   4   6       25.99       32.02      4.78 o 
   6   4   6        4.35        1.78      4.51 o 
   7   4   6        0.01       -3.25      3.25 o 
   8   4   6        1.53        2.13      3.50 o 
   9   4   6        3.20        3.38      3.64 o 
  10   4   6        0.43        0.46      3.61 o 
  11   4   6        0.25        0.73      4.65 o 
  12   4   6        0.02       -5.78      5.78 o 
 -16   5   6        5.36        6.05      3.93 o 
 -15   5   6       12.16        8.47      3.79 o 
 -14   5   6        1.68        6.96      3.95 o 
 -13   5   6        6.76        2.90      3.97 o 
 -12   5   6        5.32        3.68      2.93 o 
 -11   5   6        6.18        1.28      3.16 o 
 -10   5   6        0.11        1.20      3.18 o 
  -9   5   6       36.89       50.86      4.82 o 
  -8   5   6      192.45      176.79      6.42 o 
  -7   5   6      489.75      528.39     12.93 o 
  -6   5   6       53.78       62.75      3.80 o 
  -5   5   6       36.54       46.00      4.99 o 
  -4   5   6        0.29       -0.29      2.43 o 
  -3   5   6        5.17        9.44      2.87 o 
  -2   5   6        6.09        4.07      2.95 o 
  -1   5   6        8.51        7.58      2.86 o 
   0   5   6       61.85       60.06      4.16 o 
   1   5   6      156.94      148.88      5.22 o 
   2   5   6       15.04       16.36      3.38 o 
   3   5   6        0.63        1.27      3.03 o 
   4   5   6        0.34       -0.13      3.82 o 
   5   5   6       32.48       27.78      3.70 o 
   6   5   6        0.92        0.54      3.03 o 
   7   5   6        0.31       -0.12      3.02 o 
   8   5   6        5.08        3.56      3.65 o 
   9   5   6        3.19        5.24      4.61 o 
  10   5   6        0.16        3.27      3.77 o 
  11   5   6        0.01        4.17      5.25 o 
  12   5   6        0.51        6.07      4.72 o 
 -15   6   6        0.83        1.23      4.06 o 
 -14   6   6        4.44        8.32      4.44 o 
 -13   6   6        4.41        2.47      3.92 o 
 -12   6   6        0.52        2.97      3.16 o 
 -11   6   6        3.43        5.92      3.38 o 
 -10   6   6        2.59        0.92      3.28 o 
  -9   6   6       10.63       10.85      3.52 o 
  -8   6   6        1.01       -0.78      3.03 o 
  -7   6   6        2.13        2.55      3.28 o 
  -6   6   6        0.26       -3.17      3.17 o 
  -5   6   6       21.36       21.39      2.96 o 
  -4   6   6        7.96        5.68      3.10 o 
  -3   6   6        0.72       -2.26      2.72 o 
  -2   6   6        4.46        3.84      2.83 o 
  -1   6   6       28.24       31.56      3.63 o 
   0   6   6        6.86        6.21      3.07 o 
   1   6   6        4.00        7.10      3.08 o 
   2   6   6        2.97        5.89      3.06 o 
   3   6   6        1.71        2.81      2.94 o 
   4   6   6       40.57       39.64      3.72 o 
   5   6   6        8.73       11.84      3.18 o 
   6   6   6        0.02       -1.87      2.76 o 
   7   6   6        0.00        0.66      3.01 o 
   8   6   6        0.08       -0.10      3.16 o 
   9   6   6        0.17       -3.27      3.33 o 
  10   6   6        0.17       -4.97      8.36 o 
  11   6   6        0.13        2.97      4.53 o 
 -14   7   6        0.00       -0.17      5.21 o 
 -13   7   6        2.94        4.83      3.65 o 
 -12   7   6        0.00       -0.14      3.31 o 
 -11   7   6        1.41        1.62      3.21 o 
 -10   7   6       36.46       41.62      4.69 o 
  -9   7   6       32.66       30.76      4.27 o 
  -8   7   6       18.68       27.05      3.99 o 
  -7   7   6       76.24       85.89      5.95 o 
  -6   7   6       49.16       56.26      4.75 o 
  -5   7   6       84.25       87.89      6.36 o 
  -4   7   6        9.10        5.49      3.10 o 
  -3   7   6        5.77        3.62      2.96 o 
  -2   7   6        2.56       -1.42      2.60 o 
  -1   7   6        5.52        2.03      2.54 o 
   0   7   6        2.96        1.98      2.87 o 
   1   7   6       28.49       32.12      3.57 o 
   2   7   6       13.13        6.56      2.98 o 
   3   7   6       89.47       84.30      4.50 o 
   4   7   6       21.12       17.66      3.23 o 
   5   7   6        6.70        1.55      2.86 o 
   6   7   6        2.39        0.86      2.91 o 
   7   7   6        0.19        0.38      2.72 o 
   8   7   6        3.59        4.22      3.57 o 
   9   7   6        0.01        5.33      4.38 o 
  10   7   6        0.07       -4.89      4.89 o 
 -13   8   6        0.00       -3.59      3.59 o 
 -12   8   6        1.34       -1.99      3.57 o 
 -11   8   6       10.55       10.67      4.14 o 
 -10   8   6        1.59        3.90      3.71 o 
  -9   8   6        0.51       -0.52      3.53 o 
  -8   8   6       25.55       33.30      4.23 o 
  -7   8   6        0.27       -3.36      3.36 o 
  -6   8   6       26.22       35.46      7.38 o 
  -5   8   6        0.92       -1.84      3.74 o 
  -4   8   6        0.28        2.94      3.04 o 
  -3   8   6        0.57       -2.38      2.80 o 
  -2   8   6        3.46        1.73      2.95 o 
  -1   8   6        0.70        0.10      2.71 o 
   0   8   6        0.75        2.26      2.65 o 
   1   8   6        2.61        2.39      3.05 o 
   2   8   6        2.73        6.37      3.08 o 
   3   8   6       28.72       29.41      3.71 o 
   4   8   6        1.48        1.76      2.59 o 
   5   8   6        2.19       -1.42      2.59 o 
   6   8   6        0.05       -0.56      2.93 o 
   7   8   6        2.51        1.62      3.02 o 
   8   8   6        0.10        0.02      3.05 o 
   9   8   6        0.08        1.54      4.01 o 
 -12   9   6        0.03       -1.79      3.99 o 
 -11   9   6        2.12        0.46      3.82 o 
 -10   9   6       13.95       19.13      4.19 o 
  -9   9   6       26.57       29.85      7.24 o 
  -8   9   6       85.02       92.90      6.05 o 
  -7   9   6       59.46       57.68      6.31 o 
  -6   9   6       10.27        4.24      6.16 o 
  -5   9   6        2.45        1.00      4.41 o 
  -4   9   6        5.44        8.68      4.22 o 
  -3   9   6        8.13        7.22      3.31 o 
  -2   9   6        0.07       -0.35      3.11 o 
  -1   9   6        0.03       -2.80      2.80 o 
   0   9   6        0.43       -2.88      2.88 o 
   1   9   6       23.94       18.73      3.49 o 
   2   9   6       25.27       19.22      3.68 o 
   3   9   6       10.00       11.82      3.84 o 
   4   9   6       15.63       17.18      3.31 o 
   5   9   6        0.15        3.49      2.94 o 
   6   9   6        0.03       -2.68      2.68 o 
   7   9   6        0.26       -2.35      4.64 o 
   8   9   6        0.00       -3.67      3.67 o 
 -11  10   6        0.32       -5.04      5.43 o 
 -10  10   6        0.31       -2.55      4.12 o 
  -9  10   6        0.02        0.87      4.15 o 
  -8  10   6        0.03       -4.25      4.25 o 
  -7  10   6        0.06       -1.65      4.31 o 
  -6  10   6        1.25       -2.69      4.07 o 
  -5  10   6        0.98       -0.96      4.46 o 
  -4  10   6        1.25       -2.73      4.37 o 
  -3  10   6        0.76        1.72      4.46 o 
  -2  10   6        6.31        1.43      3.95 o 
  -1  10   6        3.14        0.46      3.42 o 
   0  10   6        0.10       -2.42      2.99 o 
   1  10   6        8.49        4.84      3.26 o 
   2  10   6        7.95        5.92      3.17 o 
   3  10   6        0.18       -1.49      2.54 o 
   4  10   6       16.20       11.12      3.26 o 
   5  10   6        5.29        2.27      2.97 o 
   6  10   6        0.76       -0.47      2.98 o 
   7  10   6        2.82        1.49      3.20 o 
  -9  11   6       13.82       12.55      6.07 o 
  -8  11   6        7.08        7.70      4.88 o 
  -7  11   6        2.35        6.13      4.81 o 
  -6  11   6        3.75       -0.56      4.60 o 
  -5  11   6        0.21        2.48      4.74 o 
  -4  11   6       10.22       14.69      5.11 o 
  -3  11   6        9.34        5.47      4.51 o 
  -2  11   6        0.03        0.56      3.98 o 
  -1  11   6        2.66       -3.73      5.15 o 
   0  11   6        3.48        4.23      4.04 o 
   1  11   6        2.92       -1.53      5.03 o 
   2  11   6        1.79       -1.76      3.68 o 
   3  11   6        4.21        1.46      3.43 o 
   4  11   6        1.97        4.95      5.06 o 
   5  11   6        7.58        0.97      3.92 o 
  -6  12   6        2.61        3.37      5.79 o 
  -5  12   6        2.68        7.11      5.02 o 
  -4  12   6        0.08        1.24      4.81 o 
  -3  12   6        4.70        9.22      4.92 o 
  -2  12   6        0.12       -3.84      4.33 o 
  -1  12   6        7.99        7.61      4.83 o 
   0  12   6        1.04       -1.18      4.35 o 
   1  12   6        0.13        1.65      4.90 o 
   2  12   6        0.71       -1.32      3.58 o 
 -16   1   7        0.63        0.26      2.95 o 
 -15   1   7        0.60        3.77      3.04 o 
 -14   1   7        1.65        3.93      3.40 o 
 -13   1   7        2.45        2.65      3.20 o 
 -12   1   7        0.76        2.27      3.27 o 
 -11   1   7        5.87        7.37      3.72 o 
 -10   1   7        8.55        7.70      3.36 o 
  -9   1   7        5.32        6.01      2.46 o 
  -8   1   7        6.46        5.07      2.21 o 
  -7   1   7        6.85        7.28      2.32 o 
  -6   1   7        7.38        6.11      2.37 o 
  -5   1   7        0.01       -2.20      2.20 o 
  -4   1   7       66.05       64.25      3.53 o 
  -3   1   7       74.88       65.69      3.30 o 
  -2   1   7        5.14        7.47      3.31 o 
  -1   1   7        3.36        1.40      4.15 o 
   0   1   7       34.78       42.00      5.47 o 
   1   1   7        2.39        4.88      4.87 o 
   2   1   7        3.89       -1.00      4.16 o 
   3   1   7        7.12        9.08      4.84 o 
   4   1   7       61.04       51.11      5.66 o 
   5   1   7       47.66       50.63      6.46 o 
   6   1   7        9.68        7.49      3.71 o 
   7   1   7        4.83        5.52      3.91 o 
   8   1   7        1.56       -0.54      3.62 o 
   9   1   7        0.19        0.56      4.99 o 
  10   1   7        0.29        3.12      5.47 o 
  11   1   7        0.04        0.88      7.76 o 
 -16   2   7        0.08        1.75      3.24 o 
 -15   2   7        2.17        3.52      3.45 o 
 -14   2   7        0.19        1.73      3.42 o 
 -13   2   7       12.63       12.31      3.80 o 
 -12   2   7       27.87       25.35      4.21 o 
 -11   2   7        1.62        2.54      4.03 o 
 -10   2   7        3.10        2.98      3.31 o 
  -9   2   7        0.21       -0.94      2.37 o 
  -8   2   7       20.53       18.77      3.07 o 
  -7   2   7       24.84       26.21      2.87 o 
  -6   2   7       17.49       17.80      2.64 o 
  -5   2   7      150.80      118.40      3.87 o 
  -4   2   7       54.49       57.09      3.39 o 
  -3   2   7       64.13       65.04      4.36 o 
  -2   2   7        0.01        3.33      2.81 o 
  -1   2   7        0.45        2.27      2.78 o 
   0   2   7        1.19        1.53      4.38 o 
   1   2   7        5.82        0.27      3.95 o 
   2   2   7        0.67        1.77      4.29 o 
   3   2   7      117.34      113.63      9.63 o 
   4   2   7       74.85       74.45      9.19 o 
   5   2   7        0.49       -4.45      4.45 o 
   6   2   7        8.93        7.41      3.86 o 
   7   2   7        2.89        4.92      3.88 o 
   8   2   7        0.10        2.16      4.02 o 
   9   2   7        0.02        3.94      3.87 o 
  10   2   7        0.21        1.08      4.02 o 
  11   2   7        0.44        0.05      4.40 o 
 -15   3   7        5.24        2.10      3.37 o 
 -14   3   7        0.25        3.86      3.14 o 
 -13   3   7       57.18       42.27      5.44 o 
 -12   3   7       41.14       29.32      4.27 o 
 -11   3   7        2.63        1.79      4.36 o 
 -10   3   7        0.68       -2.43      2.66 o 
  -9   3   7        0.91       -0.29      2.68 o 
  -8   3   7       20.30       24.50      3.35 o 
  -7   3   7        4.17        7.90      3.10 o 
  -6   3   7        2.53       -0.33      2.26 o 
  -5   3   7       42.29       47.93      3.21 o 
  -4   3   7        3.03        4.71      2.85 o 
  -3   3   7       42.40       42.38      3.65 o 
  -2   3   7        2.48        2.43      3.04 o 
  -1   3   7       15.15       13.72      3.16 o 
   0   3   7        1.47        0.49      2.76 o 
   1   3   7       47.10       50.88      5.31 o 
   2   3   7        4.89        2.58      4.41 o 
   3   3   7      132.38      133.07      6.75 o 
   4   3   7       21.02       16.80      5.02 o 
   5   3   7        8.68        6.93      4.65 o 
   6   3   7        4.86        1.60      4.86 o 
   7   3   7        6.81        2.43      3.46 o 
   8   3   7        2.31       -2.63      3.68 o 
   9   3   7        1.21        2.66      3.87 o 
  10   3   7        0.19        3.95      4.22 o 
  11   3   7        0.38        0.81      4.41 o 
 -15   4   7        5.63        6.90      3.88 o 
 -14   4   7        2.98        4.34      3.73 o 
 -13   4   7       26.38       26.22      4.19 o 
 -12   4   7       27.06       25.30      4.57 o 
 -11   4   7        2.68        3.52      3.01 o 
 -10   4   7        3.85        1.80      2.93 o 
  -9   4   7       11.68       11.94      3.23 o 
  -8   4   7       14.90       11.28      3.27 o 
  -7   4   7       98.51      102.72      4.77 o 
  -6   4   7        0.30       -1.84      2.34 o 
  -5   4   7        4.79        7.16      2.85 o 
  -4   4   7        3.42        3.07      2.75 o 
  -3   4   7        6.74        5.80      2.81 o 
  -2   4   7        0.08       -0.11      2.81 o 
  -1   4   7        6.04        7.74      2.90 o 
   0   4   7       34.19       35.10      3.70 o 
   1   4   7       24.94       24.85      3.45 o 
   2   4   7        0.03       -1.11      3.98 o 
   3   4   7       13.12       10.84      4.51 o 
   4   4   7       13.39       11.23      4.71 o 
   5   4   7        0.14        4.17      4.37 o 
   6   4   7        0.00       -4.29      4.29 o 
   7   4   7        0.00        0.29      3.79 o 
   8   4   7        0.63        4.01      3.80 o 
   9   4   7        0.03       -3.63      3.63 o 
  10   4   7        0.29       -1.14      3.73 o 
  11   4   7        0.40       -4.14      7.59 o 
 -15   5   7        1.25        4.46      4.32 o 
 -14   5   7        0.02       -2.75      5.16 o 
 -13   5   7        3.30        3.92      4.12 o 
 -12   5   7        0.14       -1.19      6.99 o 
 -11   5   7        4.82        4.90      4.17 o 
 -10   5   7        0.02        1.76      3.24 o 
  -9   5   7       16.05       14.79      3.62 o 
  -8   5   7       38.28       53.08      4.42 o 
  -7   5   7      186.34      180.98      5.80 o 
  -6   5   7        1.74       -3.51      3.52 o 
  -5   5   7        2.16        2.62      4.00 o 
  -4   5   7       15.36       19.07      3.27 o 
  -3   5   7        0.12       -0.07      2.83 o 
  -2   5   7       19.09       14.46      3.12 o 
  -1   5   7       11.01       12.72      3.03 o 
   0   5   7        0.63       -0.89      2.88 o 
   1   5   7       47.81       48.82      4.31 o 
   2   5   7       57.86       61.08      4.36 o 
   3   5   7        1.95        5.13      3.92 o 
   4   5   7       12.00       12.92      6.19 o 
   5   5   7        0.50       -6.20      6.89 o 
   6   5   7        3.37       -2.70      4.39 o 
   7   5   7        0.13       -1.28      3.52 o 
   8   5   7        3.85        0.78      4.35 o 
   9   5   7        0.02       -2.32      3.82 o 
  10   5   7        0.00        2.08      4.08 o 
 -14   6   7        0.14       -3.56      3.56 o 
 -13   6   7        3.15        1.25      4.17 o 
 -12   6   7        8.66       13.15      3.75 o 
 -11   6   7        3.54        1.92      3.40 o 
 -10   6   7        5.48        3.47      3.76 o 
  -9   6   7        0.17        3.71      3.51 o 
  -8   6   7      176.43      183.21      6.24 o 
  -7   6   7       70.44       64.94      6.16 o 
  -6   6   7        0.24        1.15      3.75 o 
  -5   6   7        0.01        1.20      2.89 o 
  -4   6   7       20.02       28.25      3.80 o 
  -3   6   7        1.51       -0.45      2.70 o 
  -2   6   7       14.58       18.91      3.37 o 
  -1   6   7        1.95        3.76      2.95 o 
   0   6   7       10.59        7.63      3.30 o 
   1   6   7        0.86       -0.95      3.03 o 
   2   6   7       16.33       14.31      3.57 o 
   3   6   7        3.26        2.35      3.75 o 
   4   6   7        0.71        3.06      3.41 o 
   5   6   7        0.00       -0.83      6.83 o 
   6   6   7        0.18       -4.08      4.08 o 
   7   6   7        2.43        5.90      3.47 o 
   8   6   7        0.02       -3.54      3.54 o 
   9   6   7        1.23        2.32      3.52 o 
 -13   7   7        0.09       -1.68      4.53 o 
 -12   7   7        0.24       -2.47      3.71 o 
 -11   7   7        2.87        5.81      4.11 o 
 -10   7   7       77.66       73.88      5.20 o 
  -9   7   7      182.97      189.01      6.78 o 
  -8   7   7       37.02       51.43      6.16 o 
  -7   7   7        5.69        4.98      4.18 o 
  -6   7   7       20.27       10.24      6.04 o 
  -5   7   7        0.03       -2.36      3.85 o 
  -4   7   7        2.32        7.09      3.21 o 
  -3   7   7        2.63       -0.37      3.55 o 
  -2   7   7        6.02       10.40      3.39 o 
  -1   7   7       48.12       50.90      4.38 o 
   0   7   7       95.98       84.89      5.02 o 
   1   7   7       27.75       30.87      4.12 o 
   2   7   7        5.58        7.28      3.38 o 
   3   7   7        0.95       -2.70      3.02 o 
   4   7   7        2.16        0.49      2.75 o 
   5   7   7        0.88       -2.30      2.96 o 
   6   7   7        5.50        7.06      4.83 o 
   7   7   7        0.23       -1.06      3.43 o 
   8   7   7        0.91       -4.26      4.26 o 
 -12   8   7        0.62       -0.83      4.14 o 
 -11   8   7       13.09       14.42      4.30 o 
 -10   8   7       25.63       29.97      4.86 o 
  -9   8   7       24.35       23.32      5.29 o 
  -8   8   7        3.29        0.28      4.66 o 
  -7   8   7        4.26        0.44      5.47 o 
  -6   8   7        0.16        3.81      4.36 o 
  -5   8   7        1.09       -3.32      3.32 o 
  -4   8   7        3.63       -4.47      7.47 o 
  -3   8   7       10.74       13.54      3.76 o 
  -2   8   7        6.58        2.07      3.01 o 
  -1   8   7       15.37       16.26      3.70 o 
   0   8   7        0.07        2.35      5.34 o 
   1   8   7        0.15       -0.94      2.94 o 
   2   8   7        0.51       -2.76      3.11 o 
   3   8   7        0.00       -0.73      3.15 o 
   4   8   7        1.02        0.70      2.72 o 
   5   8   7        0.20        1.59      3.24 o 
   6   8   7        0.00       -3.33      3.33 o 
   7   8   7        0.26        1.72      3.26 o 
 -10   9   7        9.14       15.53      7.51 o 
  -9   9   7        4.85        4.67      4.96 o 
  -8   9   7        5.38        7.06      5.26 o 
  -7   9   7        0.31        0.97      4.80 o 
  -6   9   7        0.33       -4.03      4.32 o 
  -5   9   7        2.33        0.08      4.37 o 
  -4   9   7        0.34        8.67      6.57 o 
  -3   9   7        0.66       -3.04      3.18 o 
  -2   9   7        2.87        5.45      3.43 o 
  -1   9   7        0.04       -2.02      3.14 o 
   0   9   7        2.60        2.95      3.25 o 
   1   9   7        4.16        0.00      4.66 o 
   2   9   7        0.64       -0.31      3.22 o 
   3   9   7        3.08        4.90      2.92 o 
   4   9   7        0.67       -1.27      3.70 o 
   5   9   7        1.42       -1.97      4.95 o 
   6   9   7        0.01       -4.03      4.03 o 
  -9  10   7        0.02       -6.97      6.97 o 
  -8  10   7        0.42        0.76      8.52 o 
  -7  10   7        4.58        6.95      5.17 o 
  -6  10   7        0.41        1.08      6.01 o 
  -5  10   7        2.74        8.41      4.86 o 
  -4  10   7        1.65       -1.79      4.31 o 
  -3  10   7        0.40       -3.65      3.65 o 
  -2  10   7        0.16       -3.24      3.24 o 
  -1  10   7        1.26       -0.38      3.38 o 
   0  10   7        0.41       -2.95      3.29 o 
   1  10   7       16.75       13.08      3.64 o 
   2  10   7        8.48        3.09      3.00 o 
   3  10   7        0.02       -2.87      2.87 o 
   4  10   7        1.56       -1.14      2.96 o 
  -5  11   7        0.05       -4.18      4.18 o 
  -4  11   7        3.13       -0.89      5.10 o 
  -3  11   7        2.45        2.39      4.54 o 
  -2  11   7        2.57       -1.37      4.90 o 
  -1  11   7        6.04        0.15      5.08 o 
   0  11   7        1.30       -4.30      4.56 o 
   1  11   7        4.28       -1.50      3.72 o 
 -15   0   8        0.33        1.93      4.61 o 
 -14   0   8        2.07       -1.23      4.52 o 
 -13   0   8        3.14       -4.44      4.44 o 
 -12   0   8        8.84       15.61      5.60 o 
 -11   0   8        6.21        7.06      5.28 o 
 -10   0   8        2.69        5.60      4.81 o 
  -9   0   8       23.30       25.04      6.42 o 
  -8   0   8        3.85        2.70      3.15 o 
  -7   0   8      153.57      125.63      6.67 o 
  -6   0   8       50.46       44.58      4.47 o 
  -5   0   8       21.08       17.94      3.93 o 
  -4   0   8       53.22       48.03      6.95 o 
  -3   0   8        4.98       -0.64      5.34 o 
  -2   0   8        0.16        0.23      6.01 o 
  -1   0   8        0.06        3.38      5.87 o 
   0   0   8        6.54        2.83      5.89 o 
   1   0   8       65.06       86.43     10.48 o 
   2   0   8      173.60      174.18     12.11 o 
   3   0   8        1.72        8.02      8.02 o 
   4   0   8        8.52        0.88      7.32 o 
   5   0   8        0.83       -5.60      6.59 o 
   6   0   8        0.36       -1.63      6.77 o 
   7   0   8        3.02        2.89      7.82 o 
   8   0   8        0.24       -6.54      6.54 o 
   9   0   8        0.08        8.17      8.20 o 
 -15   1   8        4.38        1.63      3.14 o 
 -14   1   8        8.91       11.37      3.50 o 
 -13   1   8        0.63        5.33      3.53 o 
 -12   1   8        5.90        3.64      3.40 o 
 -11   1   8        3.11        0.51      3.59 o 
 -10   1   8        0.59        4.39      4.25 o 
  -9   1   8        8.46       11.89      3.78 o 
  -8   1   8        4.88        7.11      2.83 o 
  -7   1   8        0.52       -1.80      3.45 o 
  -6   1   8       17.22       16.90      2.66 o 
  -5   1   8        6.90        5.31      2.87 o 
  -4   1   8        1.74        4.10      2.73 o 
  -3   1   8        2.55        4.30      4.46 o 
  -2   1   8        8.50       11.65      4.62 o 
  -1   1   8        0.22       -0.19      4.31 o 
   0   1   8        8.71        6.83      4.58 o 
   1   1   8       17.63       19.68      5.30 o 
   2   1   8        0.40       -4.15      4.71 o 
   3   1   8       72.92       81.51      7.00 o 
   4   1   8        4.39        4.72      5.15 o 
   5   1   8        0.61       -0.58      5.20 o 
   6   1   8        0.01        2.38      5.27 o 
   7   1   8        1.13        0.58      5.16 o 
   8   1   8        0.52        1.54      5.33 o 
   9   1   8        0.02        5.79      6.61 o 
 -14   2   8       18.80       15.42      4.74 o 
 -13   2   8        2.88        7.20      3.79 o 
 -12   2   8        8.88        7.63      3.90 o 
 -11   2   8       11.11       14.36      6.74 o 
 -10   2   8        0.09        2.16      3.75 o 
  -9   2   8       57.32       52.97      3.90 o 
  -8   2   8       24.21       20.01      3.12 o 
  -7   2   8        2.40        4.41      2.42 o 
  -6   2   8        0.84       -2.61      2.61 o 
  -5   2   8        1.73        3.52      2.74 o 
  -4   2   8        5.11        2.81      2.82 o 
  -3   2   8        0.22       -0.18      2.73 o 
  -2   2   8       10.27       17.35      4.65 o 
  -1   2   8        8.98       10.37      4.22 o 
   0   2   8        7.79       11.96      4.25 o 
   1   2   8        1.15        0.75      4.20 o 
   2   2   8        0.48       -4.64      4.64 o 
   3   2   8        8.38        1.78      5.06 o 
   4   2   8        0.07       -3.80      4.79 o 
   5   2   8        0.03        2.24      5.35 o 
   6   2   8        0.21        2.18      3.88 o 
   7   2   8        0.01        1.42      3.80 o 
   8   2   8        0.25        2.02      5.53 o 
   9   2   8        0.05        2.81      5.02 o 
 -14   3   8        6.82        0.95      3.36 o 
 -13   3   8        0.37        2.32      3.70 o 
 -12   3   8        2.58        6.25      3.76 o 
 -11   3   8        0.05       -2.60      3.52 o 
 -10   3   8       32.08       29.94      3.49 o 
  -9   3   8       98.98       92.02      4.95 o 
  -8   3   8       10.61        5.08      3.24 o 
  -7   3   8       10.14        1.30      3.65 o 
  -6   3   8       13.82       17.67      3.21 o 
  -5   3   8        4.86        6.99      3.01 o 
  -4   3   8       10.79        8.68      2.97 o 
  -3   3   8        2.99        1.78      2.78 o 
  -2   3   8        0.63        0.94      3.76 o 
  -1   3   8        1.30        0.23      4.14 o 
   0   3   8       35.34       39.04      5.54 o 
   1   3   8        9.20        6.35      4.58 o 
   2   3   8        0.00        2.10      4.48 o 
   3   3   8        8.94        2.04      7.62 o 
   4   3   8        0.06       -2.13      4.90 o 
   5   3   8        2.84       -0.02      4.91 o 
   6   3   8        1.94        2.82      4.63 o 
   7   3   8        0.10       -1.30      3.74 o 
   8   3   8        0.00        0.42      3.66 o 
   9   3   8        0.13       -1.27      4.06 o 
 -14   4   8        1.85        0.17      3.73 o 
 -13   4   8        0.61       -1.33      4.77 o 
 -12   4   8        0.35        4.03      4.12 o 
 -11   4   8        3.91        0.49      3.97 o 
 -10   4   8       28.94       26.53      4.10 o 
  -9   4   8       48.28       49.67      4.45 o 
  -8   4   8        0.98        0.99      3.98 o 
  -7   4   8        0.29       -3.49      3.49 o 
  -6   4   8        8.93        4.25      3.58 o 
  -5   4   8        7.37       11.12      3.19 o 
  -4   4   8        0.39       -1.60      2.58 o 
  -3   4   8        0.01       -2.29      2.70 o 
  -2   4   8        1.19       -2.06      3.89 o 
  -1   4   8        7.08        9.05      4.47 o 
   0   4   8        0.32       -2.36      3.86 o 
   1   4   8       18.93       15.96      4.53 o 
   2   4   8        4.52        3.82      4.90 o 
   3   4   8        0.00        0.04      4.37 o 
   4   4   8        2.16       -2.45      4.51 o 
   5   4   8        3.86        6.62      4.79 o 
   6   4   8        2.65        3.02      4.95 o 
   7   4   8        1.42       -0.85      4.11 o 
   8   4   8        0.83        6.81      4.39 o 
 -13   5   8        0.23       -2.65      3.85 o 
 -12   5   8        1.83        1.20      4.27 o 
 -11   5   8       15.86        8.30      5.02 o 
 -10   5   8       22.91       22.81      3.85 o 
  -9   5   8        1.36       -2.20      4.01 o 
  -8   5   8       39.15       42.08      5.68 o 
  -7   5   8        2.25       -3.51      3.51 o 
  -6   5   8        3.63        6.38      4.17 o 
  -5   5   8        0.39       -1.82      3.00 o 
  -4   5   8        6.83        7.83      3.02 o 
  -3   5   8        2.20        2.75      2.95 o 
  -2   5   8       37.39       35.06      3.63 o 
  -1   5   8        0.24       -0.99      3.10 o 
   0   5   8        7.73       10.06      4.32 o 
   1   5   8        0.49       -1.67      3.99 o 
   2   5   8        0.01       -0.49      4.16 o 
   3   5   8        0.15       -2.61      4.31 o 
   4   5   8        0.17       -2.48      4.63 o 
   5   5   8        0.18        1.22      5.76 o 
   6   5   8        2.73       -3.53      5.31 o 
   7   5   8        0.08        0.90      4.34 o 
   8   5   8        0.23       -2.54      3.91 o 
 -12   6   8       10.49       19.91      4.95 o 
 -11   6   8        8.00        6.49      3.62 o 
 -10   6   8        6.77       -4.12      4.12 o 
  -9   6   8        4.58        0.95      8.97 o 
  -8   6   8        3.31        2.06      4.65 o 
  -7   6   8        0.08       -0.55      3.90 o 
  -6   6   8        0.00       -2.66      3.72 o 
  -5   6   8        0.26       -3.46      3.46 o 
  -4   6   8        0.79        4.41      3.17 o 
  -3   6   8        7.71        9.64      3.55 o 
  -2   6   8        7.50        7.67      3.45 o 
  -1   6   8        9.05        6.27      3.31 o 
   0   6   8        1.21       -0.39      3.37 o 
   1   6   8        3.54        3.62      4.45 o 
   2   6   8        0.81        2.32      6.42 o 
   3   6   8        0.16       -3.83      3.83 o 
   4   6   8        0.02       -4.07      4.07 o 
   5   6   8        0.04        2.75      7.37 o 
   6   6   8        1.40       -0.52      4.18 o 
   7   6   8        0.04        0.55      4.64 o 
 -11   7   8        3.46       -3.46      4.41 o 
 -10   7   8        5.67       -0.21      4.98 o 
  -9   7   8        1.24       -1.02      4.63 o 
  -8   7   8       10.36        8.00      4.58 o 
  -7   7   8        0.48       -4.30      4.30 o 
  -6   7   8        0.00       -2.48      4.35 o 
  -5   7   8        1.06        3.46      3.94 o 
  -4   7   8        0.06        1.56      3.28 o 
  -3   7   8        2.66       11.99      9.58 o 
  -2   7   8       16.10       12.09      3.54 o 
  -1   7   8        0.12       -3.15      3.15 o 
   0   7   8       16.42       14.10      3.64 o 
   1   7   8        6.55        6.80      4.18 o 
   2   7   8        0.00       -2.12      3.63 o 
   3   7   8        0.01       -0.15      3.97 o 
   4   7   8        0.12       -0.42      3.81 o 
   5   7   8        1.14       -4.13      4.13 o 
   6   7   8        0.00        0.30      6.52 o 
 -10   8   8        5.43        0.01      5.08 o 
  -9   8   8        1.42       -2.28      5.03 o 
  -8   8   8        0.03       -2.25      4.57 o 
  -7   8   8        0.37       -3.96      3.96 o 
  -6   8   8        0.50       -3.73      4.03 o 
  -5   8   8        0.39       -4.19      4.19 o 
  -4   8   8        3.33        1.60      4.25 o 
  -3   8   8        3.51        5.81      3.67 o 
  -2   8   8        6.57        1.20      3.31 o 
  -1   8   8        0.01        0.46      3.49 o 
   0   8   8        5.20       -0.21      3.21 o 
   1   8   8        2.59        4.18      3.43 o 
   2   8   8        0.25       -0.38      3.72 o 
   3   8   8        1.26        5.55      4.38 o 
   4   8   8        1.73       -2.34      3.83 o 
  -8   9   8        0.02       -3.78      6.36 o 
  -7   9   8        0.29       -4.71      4.71 o 
  -6   9   8        0.46       -3.91      4.37 o 
  -5   9   8        0.66        0.26      4.21 o 
  -4   9   8        0.81        1.41      4.66 o 
  -3   9   8        5.51        5.91      4.49 o 
  -2   9   8        5.54        3.93      3.67 o 
  -1   9   8        4.98        1.57      3.61 o 
   0   9   8        1.54        0.41      5.22 o 
   1   9   8        0.03       -0.04      3.16 o 
   2   9   8        0.06       -3.29      3.29 o 
  -3  10   8        0.60       -0.34      5.54 o 
  -2  10   8        2.80        3.17      3.55 o 
 -13   1   9        3.29       10.73      3.96 o 
 -12   1   9        0.54        1.67      4.06 o 
 -11   1   9       18.31       17.16      6.73 o 
 -10   1   9       26.63       32.10      6.49 o 
  -9   1   9        1.53        5.63      3.65 o 
  -8   1   9        1.52        2.54      3.19 o 
  -7   1   9        7.78        5.78      3.02 o 
  -6   1   9        7.68        5.93      5.16 o 
  -5   1   9        9.51        6.81      4.46 o 
  -4   1   9        0.27        0.41      4.20 o 
  -3   1   9        0.26       -0.03      4.32 o 
  -2   1   9        0.08       -2.55      4.46 o 
  -1   1   9        1.55       -0.16      4.44 o 
   0   1   9        5.84       -2.79      4.36 o 
   1   1   9       39.83       42.18      6.15 o 
   2   1   9       31.91       29.92      6.26 o 
   3   1   9        0.36       -2.10      5.21 o 
   4   1   9        0.72        7.70      5.48 o 
   5   1   9        0.39        3.13      5.62 o 
   6   1   9        0.41        7.43      5.28 o 
   7   1   9        0.17       -1.67      5.09 o 
 -12   2   9        1.40        1.22      3.94 o 
 -11   2   9        8.22        9.67      4.45 o 
 -10   2   9        0.42        0.21      3.66 o 
  -9   2   9        0.35       -1.87      5.49 o 
  -8   2   9       10.84        8.69      3.78 o 
  -7   2   9        0.18        2.11      3.67 o 
  -6   2   9       11.59       16.71      3.37 o 
  -5   2   9        0.99        0.38      6.52 o 
  -4   2   9        0.03        2.85      4.15 o 
  -3   2   9        0.00        0.58      5.19 o 
  -2   2   9        0.77        1.76      4.22 o 
  -1   2   9        2.25        3.22      4.52 o 
   0   2   9       37.96       37.22      5.59 o 
   1   2   9        2.23       -1.06      4.66 o 
   2   2   9        7.31        1.73      5.00 o 
   3   2   9        0.01       -4.37      4.37 o 
   4   2   9        0.54        2.14      8.77 o 
   5   2   9        0.27       -4.10      5.16 o 
   6   2   9        0.00        1.78      7.65 o 
   7   2   9        0.17       -5.16      6.89 o 
 -12   3   9        0.47        1.34      5.02 o 
 -11   3   9        3.00        1.46      4.12 o 
 -10   3   9       36.22       37.64      7.79 o 
  -9   3   9       26.20       20.22      4.38 o 
  -8   3   9        2.81        1.16      7.65 o 
  -7   3   9        0.82       -1.71      6.51 o 
  -6   3   9       22.59       28.24      4.31 o 
  -5   3   9        4.64        2.23      3.08 o 
  -4   3   9        0.70       -2.32      4.02 o 
  -3   3   9        0.26        3.21      4.29 o 
  -2   3   9       45.65       44.25      5.67 o 
  -1   3   9        4.02        4.80      4.49 o 
   0   3   9        0.14        2.38      4.79 o 
   1   3   9        1.96        6.70      5.19 o 
   2   3   9        0.49        1.42      4.73 o 
   3   3   9        1.05        2.27      4.96 o 
   4   3   9        1.19       -4.44      4.44 o 
   5   3   9        0.77       -7.12     10.72 o 
   6   3   9        0.39        8.21      6.17 o 
 -11   4   9       18.49       12.34      6.57 o 
 -10   4   9       33.19       22.75      4.71 o 
  -9   4   9        0.26       -1.31      3.73 o 
  -8   4   9        4.40        4.01      4.07 o 
  -7   4   9        6.73        6.51      4.60 o 
  -6   4   9        0.01       -1.68      4.68 o 
  -5   4   9        2.67        3.50      3.10 o 
  -4   4   9        6.36        6.77      4.14 o 
  -3   4   9        4.53        4.08      4.05 o 
  -2   4   9       16.22        8.95      4.57 o 
  -1   4   9        7.67       10.38      4.74 o 
   0   4   9        1.41       -2.99      4.53 o 
   1   4   9       19.13       22.77     11.40 o 
   2   4   9        4.25       -4.18      4.18 o 
   3   4   9        0.45        0.02      4.87 o 
   4   4   9        1.19       -0.11      4.84 o 
   5   4   9        0.12       -4.69      4.69 o 
   6   4   9        0.16       -3.47      4.98 o 
 -11   5   9       12.14        8.58      7.32 o 
 -10   5   9        9.69        6.50      4.54 o 
  -9   5   9        0.32       -4.08      4.08 o 
  -8   5   9        4.38       -3.44      3.83 o 
  -7   5   9        0.05       -3.89      3.89 o 
  -6   5   9        0.22       -2.83      3.64 o 
  -5   5   9        0.33       -3.10      3.56 o 
  -4   5   9        0.51       -2.94      2.94 o 
  -3   5   9        1.03        0.82      5.65 o 
  -2   5   9       15.89       20.48      5.33 o 
  -1   5   9       16.88       17.12      4.54 o 
   0   5   9        0.10        1.99      5.68 o 
   1   5   9        0.68       -2.97      4.74 o 
   2   5   9        0.71       -0.60      4.61 o 
   3   5   9        0.02        2.31      4.52 o 
   4   5   9        0.54        0.40      4.95 o 
   5   5   9        0.78       -0.27      5.39 o 
  -9   6   9        0.43       -0.70      4.57 o 
  -8   6   9        1.03       -4.09      4.09 o 
  -7   6   9        0.32       -3.92      3.92 o 
  -6   6   9        4.58        6.70      4.50 o 
  -5   6   9        0.31        0.36      4.09 o 
  -4   6   9        4.60        7.48      4.02 o 
  -3   6   9        2.60        1.01      3.26 o 
  -2   6   9        0.04       -4.10      4.10 o 
  -1   6   9        1.36       -3.94      3.94 o 
   0   6   9        0.02       -4.14      4.14 o 
   1   6   9        0.46        3.85      4.61 o 
   2   6   9        0.77        1.43      4.34 o 
   3   6   9        1.36       -4.32      4.32 o 
   4   6   9        0.03       -2.24      4.18 o 
  -8   7   9        0.01       -4.41      4.41 o 
  -7   7   9        0.13       -4.80      4.80 o 
  -6   7   9        3.62       -0.83      4.42 o 
  -5   7   9        0.01        5.42      4.47 o 
  -4   7   9        1.31       -2.28      3.93 o 
  -3   7   9        2.55        0.79      3.49 o 
  -2   7   9        1.30       -2.34      3.35 o 
  -1   7   9        1.23        2.31      9.43 o 
   0   7   9        0.02       -1.82      4.12 o 
   1   7   9        0.19        4.53      4.23 o 
   2   7   9        0.20       -2.50      4.12 o 
  -5   8   9        0.97       -4.24      4.66 o 
  -4   8   9       11.84        6.57      5.34 o 
  -3   8   9        5.27       -2.32      4.78 o 
  -2   8   9        0.09       -3.79      3.79 o 
  -1   8   9        1.31        6.53      4.63 o 
  -7   0  10        0.66        0.26      5.25 o 
  -6   0  10        4.02        5.11      5.69 o 
  -5   0  10        0.12        2.36      5.40 o 
  -4   0  10        5.39        3.68      6.13 o 
  -3   0  10        3.47        5.52      7.24 o 
  -2   0  10        9.48        4.79      7.18 o 
  -1   0  10        1.88       -3.24      7.15 o 
   0   0  10        5.15       13.25      7.27 o 
   1   0  10        6.27        6.48      7.30 o 
   2   0  10        0.07        3.76      8.87 o 
   3   0  10        0.38       -4.20      7.06 o 
  -7   1  10        0.53       -2.19      5.08 o 
  -6   1  10        0.07       -0.37      3.85 o 
  -5   1  10        0.00       -0.67      4.30 o 
  -4   1  10        6.14        0.52      4.29 o 
  -3   1  10       11.58       13.19      5.70 o 
  -2   1  10        5.15        3.59      4.66 o 
  -1   1  10        5.96        2.74      4.76 o 
   0   1  10        2.45        5.46      5.62 o 
   1   1  10        0.44       -1.72      4.38 o 
   2   1  10        0.10       -5.18      5.22 o 
   3   1  10        0.03        0.87      4.82 o 
  -8   2  10        0.01       -4.79      4.79 o 
  -7   2  10        1.72       -0.26      5.11 o 
  -6   2  10        0.22       -1.27      4.51 o 
  -5   2  10        0.54       -2.48      4.04 o 
  -4   2  10        5.09        5.89      4.19 o 
  -3   2  10        7.28       14.78      4.56 o 
  -2   2  10        0.31        1.37      4.90 o 
  -1   2  10        5.63       -2.28      5.05 o 
   0   2  10       16.38       10.40      5.15 o 
   1   2  10        0.00       -3.83      5.17 o 
   2   2  10        0.49       -1.28      5.07 o 
   3   2  10        0.30        0.23      5.52 o 
  -9   3  10        0.07       -2.77      6.59 o 
  -8   3  10        2.58       11.64      6.07 o 
  -7   3  10        0.60       -1.14      5.87 o 
  -6   3  10        0.20       -0.29      6.07 o 
  -5   3  10        0.36       -2.68      3.98 o 
  -4   3  10        1.33       -3.20      9.79 o 
  -3   3  10        2.41       -0.93      4.19 o 
  -2   3  10        0.58       -1.44      4.55 o 
  -1   3  10        1.37        0.02      5.57 o 
   0   3  10       12.57        9.18      6.76 o 
   1   3  10        2.77        3.91      5.45 o 
   2   3  10        0.20        2.48      4.99 o 
  -8   4  10        3.55       -0.37      4.53 o 
  -7   4  10        2.88        7.35      6.04 o 
  -6   4  10        0.25       -2.86      6.65 o 
  -5   4  10        0.06       -5.43      5.43 o 
  -4   4  10        0.17        3.55      4.30 o 
  -3   4  10        2.50        9.48      7.18 o 
  -2   4  10        0.28        3.04      4.80 o 
  -1   4  10        0.46        1.05      4.46 o 
   0   4  10        2.10        2.48      5.11 o 
   1   4  10        0.25       -6.10      6.10 o 
  -6   5  10        0.03        5.05      6.62 o 
  -5   5  10        0.14       -3.44      6.36 o 
  -4   5  10        0.53       -0.84      4.00 o 
  -3   5  10        2.38       -0.19      4.16 o 
  -2   5  10        0.18        3.99      5.56 o 
  -1   5  10        0.19        5.14      4.72 o 
                                                 
